# Supplementary material for: Tailored message interventions versus typical messages for increasing participation in colorectal cancer screening among a non-adherent population: A randomized controlled trial
Source: BMC Public Health. 2016 May 24;16:431. doi: 10.1186/s12889-016-3069-y (PMC4877938; doi:10.1186/s12889-016-3069-y)
Supplement: Additional file 2: — Original data. Data used for analysis. (XLSX 199 kb) [file 12889_2016_3069_MOESM2_ESM.xlsx]

## Sheet: Sum of CRC attendance
		Matched		Unmachted		cont1(w/o design)		cont2(w/ design)		Marged Control		Intervention VS merged controls				Matched VS Unmatched VS controls
	N of participants	ＡＡ	71	ＡＸ	71	DA	141	EA	142	283		Atendance	Among control	Case Weight		Atendance	match-un-cont	Case Weight
		ＢＢ	141	ＢＸ	141	DB	284	EB	281	565		1	1	62		1	1	50
		ＣＣ	144	ＣＸ	143	DC	292	EC	289	581		0	1	655		0	1	306
		Total	356	合計	355	合計	717	合計	712	1429		1	2	80		1	2	39
												0	2	632		0	2	316
		tailored		customized		cont1		cont2		Marged Control						1	3	142
	N of attedance	ＡＡ	15	ＡＸ	11	DA	19	EA	21	40						0	3	1287
		ＢＢ	20	ＢＸ	19	DB	23	EB	31	54
		ＣＣ	15	ＣＸ	9	DC	20	EC	28	48
		Total	50	合計	39	合計	62	合計	80	142
		tailored		customized		cont1		cont2		Marged Control
	Response rate	ＡＡ	0.211268	ＡＸ	0.15493	DA	0.134752	EA	0.147887	0.141343
		ＢＢ	0.141844	ＢＸ	0.134752	DB	0.0809859	EB	0.11032	0.0955752
		ＣＣ	0.104167	ＣＸ	0.0629371	DC	0.0684932	EC	0.0968858	0.0826162
		Total	0.140449	合計	0.109859	合計	0.0864714	合計	0.11236	0.0993702
	Example	AA	A booklet to Segment A
		AX	B or C booklet to Segment A
		DA	A booklet to Segment D

## Sheet: Data on baseline
ID	Q1	Q2	Q3	Q4	Q5	Q6	Q7	Q8	Q9	Q10_1	Q10_2	Q10_3	Q10_4	Q10_5	Q10_6	Segment: A(1); B(2); C(3)	Booklet type	Ramdimization	Intervention(1) or control1(2) or control2(3)	unmatched(1) or matched(2)
4	2	2	3	1	3	4	3	1	1	1	0	0	0	0	0	2	E	478	2
5	2	2	4	2	1	4	2	2	1	1	0	0	0	0	0	2	D	669	3
6	2	2	2	1	3	2	2	1	2	1	0	0	0	0	0	3	C	254	1	2
7	2	2	3	2	3	2	3	1	2	0	0	1	0	0	0	2	D	646	3
8	1	2	3	2	3	2	1	2	2	0	0	1	0	0	0	2	E	338	2
10	2	3		1	3	4	5	1	2	0	0	1	0	0	0	1	E	261	2
11	2	2	2	2	3	3	3	2	2	1	0	0	0	0	0	3	E	385	2
12	1	1	1	1	2	2	3	2	2	1	0	0	0	0	0	3	E	509	2
13	2	2	2	2	3	1	3	1	2	1	0	0	0	0	0	3	E	364	2
14	2	3	2	1	3	2	2	1	2	1	0	0	0	0	0	1	E	253	2
15	2	3		2	3	2	3	1	2	1	0	0	0	0	0	1	B	20	1	1
16	2	3	2	2	3	2	2	2	2	0	0	1	0	0	0	1	A	101	1	2
17	2	2	2	2	2	2	3	1	1	1	0	0	0	0	0	3	E	356	2
19	2	2	3	1	3	1	3	1	2	1	0	0	0	0	0	2	A	7	1	1
20	1	2	2	2	2	2	3	1	2	1	0	0	0	0	0	3	A	39	1	1
21	2	2	3	2	3	2	4	1	2	1	0	0	0	0	0	2	E	494	2
22	2	2	3	2	3	3	3	1	2	1	0	0	0	0	0	2	A	78	1	1
23	2	2	3	2	3	2	3	1	2	1	0	0	0	0	0	2	E	298	2
24	1	2	3	1	3	2	3	2	2	0	0	1	0	0	0	2	D	615	3
25	2	2	2	1	2	2	2	1	2	0	0	1	0	0	0	3	D	853	3
26	1	2	2	2	2	3	3	1	2	1	0	0	0	0	0	3	D	686	3
27	1	1	1	2	3	2	1	2	2	1	0	0	0	0	0	3	E	479	2
28	2	3	3	2	3	2	3	1	2	1	0	0	0	0	0	1	D	419	3
29	2	3		2	3	2	4	2	2	0	0	1	0	0	0	1	D	366	3
30	1	2	3	1	3	2	3	1	2	0	0	1	0	0	0	2	E	351	2
31	2	2	2	2	3	2	3	2	2	1	0	0	0	0	0	3	D	656	3
32	1	2	3	1	1	4	3	1	2	1	0	0	0	0	0	2	A	99	1	1
33	2	3	4	2	1	2	1	1	1	1	0	0	0	0	0	1	E	235	2
34	1	1	4	1	1	1	1	1	2	1	0	0	0	0	0	2	B	257	1	2
36	1	1	1	2	3	2	1	2	2	1	0	0	0	0	0	3	D	585	3
37	2	2	3	2	3	2	3	2	2	1	0	0	0	0	0	2	D	573	3
38	1	2	4	2	3	3	3	1	1	0	0	1	0	0	0	2	A	125	1	1
39	2	3	4	2	3	2	2	1	2	1	0	0	0	0	0	1	D	315	3
40	2	2	3	1	2	2	2	1		0	0	1	0	0	0	2	E	525	2
41	2	3	3	2	3	2	2	1	2	0	0	1	0	0	0	1	D	349	3
42	1	2	2	1	2	1	2	1	2	1	0	0	0	0	0	3	D	596	3
43	1	3	2	2	2	2	3	2	2	1	0	0	0	0	0	1	A	86	1	2
44	1	2	3	2	3	2	3	1	2	1	0	0	0	0	0	2	E	310	2
45	2	3		2	3	3		1	2	0	1	0	0	0	0	1	D	410	3
46	1	1	1	1	3	2	3	1	2	1	0	0	0	0	0	3	A	29	1	1
48	1	2	2	2	1	3	3	2	2	1	0	0	0	0	0	3	D	833	3
49	1	3	4	1	3	4	1	2	1	0	0	1	0	0	0	1	A	103	1	2
50	1	1	2	1	2	4	4	1	2	1	0	0	0	0	0	3	D	685	3
51	1	2	2	1	2	2	1	1	2	1	0	0	0	0	0	3	A	80	1	1
52	2	2	3	1	2	3	2	1	2	0	0	1	0	0	0	2	B	256	1	2
53	2	3		1	2	4	3	1	2	1	0	0	0	0	0	1	D	295	3
54	1	2	3	1	3	2	3	1	2	1	0	0	0	0	0	2	E	390	2
55	2	2	2	2	3	2	4	1	2	1	0	0	0	0	0	3	D	637	3
56	2	2	3	2	3	2	3	1	2	0	0	1	0	0	0	2	E	379	2
57	2	2	2	1	3	3	3	1	2	1	0	0	0	0	0	3	D	872	3
58	2	1	3	2	3	4			2	0	0	1	0	0	0	2	A	139	1	1
59	2	2	2	2	3	2	4	1	2	1	0	0	0	0	0	3	E	548	2
60	1	1	2	1	3	4	4	1	2	0	0	1	0	0	0	3	D	606	3
61	2	2	3	1	2	4	3	2	2	1	0	0	0	0	0	2	D	740	3
62	1	1	2	2	2	4	4	2	2	1	0	0	0	0	0	3	D	682	3
63	2	2	2	1	3	1	1	1	2	0	0	1	0	0	0	3	C	224	1	2
65	1	2	3	1	2	2	1	1	1	1	0	0	0	0	0	2	B	188	1	2
66	1	1	2	2	2	2	3	2	2	1	0	0	0	0	0	3	D	848	3
69	2	1	3	1	2	1		2	2	0	0	1	0	0	0	2	E	554	2
70	1	2	2	1	3	2	5	1	2	1	0	0	0	0	0	3	D	673	3
71	1	2	3	1	1			2	2	1	0	0	0	0	0	2	E	364	2
72	2	2	3	1	2	2	1	1	2	0	0	1	0	0	0	2	D	822	3
73	1	2	2	2	2	3	3	1	2	1	0	0	0	0	0	3	C	201	1	2
75	1	1	3	1	3	4	5	1	2	0	0	1	0	0	0	2	E	462	2
76	1	1	3	1	3	1	1	1	2	1	0	0	0	0	0	2	E	401	2
77	2	2	2	2	3	2	3	2	2	0	0	1	0	0	0	3	E	565	2
78	2	2	2	2	3	2	3	2	2	1	0	0	0	0	0	3	D	740	3
79	2	2	2	2	3	2	3	1	2	0	0	1	0	0	0	3	E	499	2
80	2	2	3	1	3	2	3	1	2	0	1	1	0	0	0	2	B	174	1	2
81	1	2	3	1	2	4	1	1	2	1	0	0	0	0	0	2	E	442	2
82	1	1	2	1	3	2	3	1	2	0	0	1	0	0	0	3	D	588	3
83	1	2	2	2	3	2	2	1	2	1	0	0	0	0	0	3	D	600	3
85	2	2	3	1	2	2	2	2	2	0	0	1	0	0	0	2	E	357	2
86	1	2	3	2	3	3	2	2	2	0	0	1	0	0	0	2	D	584	3
89	2	3	3	2	3	2	2	1	2	1	0	0	0	0	0	1	D	304	3
91	2	1	2	1		4	2	1	2	1	0	0	0	0	0	3	D	806	3
92	2	3	2	1	2	2	3	2	2	1	0	0	0	0	0	1	E	236	2
93	1	2	3	1		1	1	1	2	1	0	0	0	0	0	2	D	715	3
94	2	2	3	2	2	3	3	2	2	1	0	0	0	0	0	2	D	614	3
95	1	3	3	2	3	3	3	1	2	1	0	0	0	0	0	1	E	161	2
97		3	4	1	2	2	3	1	2	1	0	0	0	0	0	1	E	172	2
98	2	3	2	2	3	2	3	1	2	0	0	1	0	0	0	1	A	107	1	2
100	1	2	3	1	2	1	1	2	2	1	0	0	0	0	0	2	E	384	2
101	1	1	3	2	1	2		1	2	1	0	0	0	0	0	2	B	261	1	2
102	1	2	3	1	3	2	3	1	2	0	0	1	0	0	0	2	B	184	1	2
103	1	2	2	2	3	1	3	1	2	1	0	0	0	0	0	3	D	780	3
105	2	3	2	1	3	4	4	2	2	1	0	0	0	0	0	1	B	47	1	1
106	2	3	3	2	3	5	1	1	2	0	0	1	0	0	0	1	D	328	3
107	1	2	2	2	2	2	3	2	2	0	0	1	0	0	0	3	D	657	3
108	1	1	3	1	3	1	1	2	2	0	0	1	0	0	0	2	A	131	1	1
109	2	3	2	2	2	2	2	2	2	1	0	0	0	0	0	1	A	87	1	2
110	2	3	3	2	3	2	3	2	2	0	0	0	0	1	0	1	B	59	1	1
111	1	3	3	2	3	2	2	2	2	1	0	0	0	0	0	1	A	115	1	2
113	2	3	3	2	3	2	3	2	2	0	0	1	0	0	0	1	D	377	3
114	1	2	2	2	3	2	3	1	1	1	0	0	0	0	0	3	E	352	2
116	1	2	2	1	2			2	3	1	0	0	0	0	0	3	D	617	3
117	2	2	2	1	3	4	3	1	2	1	0	0	0	0	0	3	A	35	1	1
118	2	2	2	2	2	3	2	2	2	1	0	0	0	0	0	3	E	446	2
121	2	2	1	2	3	2	2	1	2	1	0	0	0	0	0	3	A	79	1	1
122	1	2	2	1	1	3	3	2	2	1	0	0	0	0	0	3	D	627	3
123	2	2	3	1	3	1	3	1	1	1	0	0	0	0	0	2	A	81	1	1
124	1	2	2	1	3	2	2	2	2	1	0	0	0	0	0	3	D	704	3
126	1	2	3	2	3	2	2	1	1	1	0	0	0	0	0	2	D	671	3
127	2	3	2	2	3	2	3	1	1	1	0	0	0	0	0	1	B	67	1	1
128	1	2	2	2	3	1	3	2	2	1	0	0	0	0	0	3	D	789	3
129	2	2	4	2	3	3	3	1	2	0	0	1	0	0	0	2	E	436	2
130	2	2	3	2	3	1	3	2	2	1	0	0	0	0	0	2	A	44	1	1
133	2	2	3	1	2	1	2	1	2	0	0	1	0	0	0	2	E	546	2
134	2	2	3	2	3	2	3	1	2	1	0	0	0	0	0	2	A	90	1	1
135	1	2	2	1	3	3		1	1	0	0	1	0	0	0	3	D	736	3
136	1	2	4	2	3	2	2	1	2	0	0	1	0	0	0	2	A	47	1	1
137	1	2	2	2	3	3	3	1	2	1	0	0	0	0	0	3	A	4	1	1
138	2	3	3	2	3	3	3	1	2	1	0	0	0	0	0	1	E	270	2
139	1	2	2	2	2	4	3	2	2	1	0	0	0	0	0	3	C	268	1	2
140	1	2	3	1	3	2	2	1	2	0	0	1	0	0	0	2	E	527	2
141	1	3	4	2	2	2	2	1	2	1	0	0	0	0	0	1	E	224	2
142	1	2	2	2	2	4	3	1	2	1	0	0	0	0	0	3	C	223	1	2
144	2	3	3	1	3	2	4	1	2	0	1	1	0	0	0	1	B	22	1	1
145	1	2	2	2	3	2	3	1	2	1	0	0	0	0	0	3	E	531	2
146	1	2	2	1	3	3	3	1	2	0	0	1	0	0	0	3	D	713	3
147	2	2	2	2	3	3	3	1	2	1	0	0	0	0	0	3	D	772	3
148	2	2	3	2	3	1	3	2	2	1	0	0	0	0	0	2	B	149	1	2
150	2	1	3	2	3	2	3	2	2	1	0	0	0	0	0	2	E	405	2
151	1	2	3	2	3	2	3	1	2	1	0	0	0	0	0	2	E	342	2
152	1	1	1	1	2	4	1	2	2	1	0	0	0	0	0	3	E	567	2
153	1	1	2	1	3	2	3	2	2	1	0	0	0	0	0	3	D	767	3
154	2	2	3	2	3	1	3	1	2	1	0	0	0	0	0	2	E	362	2
155	2	2	3	1	2	2	2	1	2	0	0	1	0	0	0	2	D	755	3
156	1	2	3	2	3	2	3	1	2	1	0	0	0	0	0	2	A	129	1	1
157	1	3	4	2	1	2	3	2	2	1	0	0	0	0	0	1	D	306	3
158	1	2	2	2	3	2	2	2	2	1	0	0	0	0	0	3	D	816	3
160	2	2	3	1	3	5	2	1	2	1	0	0	0	0	0	2	B	162	1	2
161	2	2	3	2	3	3	3	1	2	1	0	0	0	0	0	2	E	291	2
162	1	2	3	2	3	2	3	1	1	1	0	0	0	0	0	2	D	672	3
163	2	2	3	2	3	2	3	1	2	0	1	1	0	0	0	2	A	66	1	1
164	1	3	1	1	1	3	1	2	2	1	0	0	0	0	0	1	B	71	1	1
165	1	2	2	2	2	2	1	1	2	1	0	0	0	0	0	3	E	460	2
166	1	2	3	2	3	2	3	2	1	1	0	0	0	0	0	2	D	806	3
167	1	2	2	2	3	2	2	1	2	1	0	0	0	0	0	3	A	3	1	1
168	2	2	3	2	3	2	3	1	2	1	0	0	0	0	0	2	D	665	3
169	2	2	3	1	3	4	2	1	2	0	0	1	0	0	0	2	D	653	3
170	2	1	1	2	3	2	3	1	2	1	0	0	0	0	0	3	D	799	3
171	1	2	3	1	3	2	3	1	2	1	0	0	0	0	0	2	E	424	2
172	1	2	2	2	2	3	1	1	2	1	0	0	0	0	0	3	E	506	2
173	2	2	3	2	3	3	3	1	1	0	1	0	0	0	0	2	B	259	1	2
174	2	3	3	2	3	2	3	1	2	0	0	1	0	0	0	1	E	189	2
176	2	2	2	1	3	2	1	1	3	0	0	1	0	0	1	3	A	12	1	1
177	2	3	1	2	3	1	3	2	2	1	0	0	0	0	0	1	D	335	3
178	2	2	2	1	2	4	1	1	1	0	0	1	0	0	0	3	C	236	1	2
179	1	2	3	2	2	2	2	1	1	1	0	0	0	0	0	2	E	412	2
181	2	1	3	1	3	2	2	1	2	0	1	1	0	0	0	2	E	367	2
182	1	3	4	2	3	2	3	1	2	1	0	0	0	0	0	1	E	196	2
183	2	2	3	2	2	4	3	2	2	0	0	1	0	0	0	2	D	764	3
184	1	2	3	2	2	3	2	1	2	0	0	1	0	0	0	2	D	661	3
185	1	1	2	2	3	1	3	1	2	1	0	0	0	0	0	3	D	811	3
186	1	3		2	3	2	1	1	2	1	0	0	0	0	0	1	A	96	1	2
187	2	2	3	2	3	2	3	1		1	0	0	0	0	0	2	D	643	3
188	2	3	3	1	1	4		1	2	1	1	0	0	0	0	1	A	120	1	2
189	1	2	3	1	3	2	2	1	2	0	0	1	0	0	0	2	D	666	3
190	1	2	3	2	3	2	3	1	2	1	0	0	0	0	0	2	B	173	1	2
191	1	3	3	2	3	3	3	1	2	0	0	1	0	0	0	1	A	133	1	2
192	2	1	1	2	3	2	3	1	2	1	0	0	0	0	0	3	D	817	3
193		1	2	1	3	2	3	2	2	0	0	1	0	0	0	3	D	801	3
194	2	3	3	1	3	4	3	1	2	1	0	0	0	0	0	1	E	241	2
195		3	4	1	3	1	3	1	2	0	0	1	0	0	0	1	D	321	3
196	2	2	3	2	3	3	2	2	1	0	1	1	0	0	0	2	B	214	1	2
197	2	2	2	2	2	2		1	2	1	0	0	0	0	0	3	D	636	3
198	1	1	2	2	3			2	2	1	0	0	0	0	0	3	E	500	2
199	1	2	2	2	3	1	2	2	2	1	0	0	0	0	0	3	D	696	3
200	2	2	4	2	3	1	3	1	2	0	0	1	0	0	0	2	D	830	3
201	1	2	3	2	3	3	3	2	2	0	0	1	0	0	0	2	A	53	1	1
202	1	3	3	2	2	2	1	2	2	1	0	0	0	0	0	1	D	389	3
203	2	2	3			1	3	1	2	1	0	0	0	0	0	2	B	223	1	2
204	2	2	3	1	2	4	3	1	2	0	1	0	0	0	0	2	B	148	1	2
205	1	3	3	1	2	2	3	2	1	1	0	0	0	0	0	1	D	317	3
206	2	3	3	1	3	2	3	1	2	0	1	1	0	0	0	1	E	243	2
207	2	2	2	1	3	2	1	1	2	1	0	0	0	0	0	3	E	326	2
208	1	2	3	1	2	2	3	1	2	0	0	1	0	0	0	2	D	699	3
209	2	2	3	2	3	2	2	2	2	0	0	1	0	0	0	2	E	530	2
210	2	2	2	1	3	2	3	1	2	1	0	0	0	0	0	3	D	634	3
212	1	2	3	2	3	2	3	1	2	0	0	1	0	0	0	2	B	199	1	2
213	2	2	4	2	3	3	4	1		0	1	0	0	0	0	2	D	645	3
214	2	2	3	1	2	2	1	2	2	0	0	0	0	0	0	2	B	238	1	2
215	2	2	3	1	3	2	3	2	2	1	0	0	0	0	0	2	A	111	1	1
216	2	2	3	1	2	4	2	2	2	0	1	0	0	0	0	2	B	212	1	2
217	2	2	2	1	3	1	3	1		0	1	1	0	0	0	3	D	594	3
219	2	2	2	1	3	1	4	1	2	0	0	1	0	0	0	3	C	232	1	2
221	1	2	2	2	3	1	3	1	2	1	0	0	0	0	0	3	D	683	3
222	2	2	3	2	3	2	3	2	2	0	0	1	0	0	0	2	E	305	2
224	2	2	3	1	3	4	3	1	2	0	0	0	0	1	0	2	A	69	1	1
225	1	1	2	1	3	5		1	3	0	1	0	1	0	0	3	A	121	1	1
227	1	2	2	1	3	2	1	2	2	1	0	0	0	0	0	3	A	40	1	1
231	2	3	3	1	3	1	3	2	1	0	0	1	0	0	0	1	B	29	1	1
232	1	2	3	2	3	2	3	2	2	1	0	0	0	0	0	2	E	337	2
233	2	1	2	1	3	1	3	1	2	0	1	0	0	0	0	3	A	138	1	1
234		2	2	2	3	3	4	1	2	1	0	0	0	0	0	3	C	155	1	2
235		2	2	2	3	2	3	1	2	1	0	0	0	0	0	3	E	429	2
236	1	2	3	1	1	4	2	2	2	0	0	1	0	0	0	2	E	471	2
237	2	2	3	1	3	2	3	2	2	1	0	0	0	0	0	2	E	512	2
239		2	3	1	2	1	2	2	3	1	0	0	0	0	0	2	B	237	1	2
240	1	2	3	1	3	1	2	1	2	1	0	0	0	0	0	2	B	180	1	2
241	1	2	2	2	3	2	3	1	2	1	0	0	0	0	0	3	E	308	2
242	2	1	2	1	2	4	3	2	2	0	0	1	0	0	0	3	A	144	1	1
243	1	2	2	1	2	3	3	2	2	1	0	0	0	0	0	3	E	502	2
244	1	2	3	2	3	2	2	1	2	1	0	0	0	0	0	2	E	418	2
246	1	2	3	1	2	2	1	2	2	1	0	0	0	0	0	2	D	815	3
247	2	3	3	2	3	1	1	1	2	0	1	0	0	0	0	1	B	62	1	1
248	2	3	2	2	3	2	3	2	2	0	0	1	0	0	0	1	B	8	1	1
250	2	1	2	2	2	4	3	1	2	1	0	0	0	0	0	3	C	281	1	2
251	1	1	3	2	1	1	2		2	0	0	1	0	0	0	2	E	513	2
252	1	1	3	1	2	1	1	1	2	1	0	0	0	0	0	2	B	227	1	2
253	2	2	2	2	3	2	3	1	2	1	0	0	0	0	0	3	D	756	3
254	2	3	3	1	3	4	3	1	2	0	1	0	0	0	0	1	D	302	3
255	2	2	2	2	2	2	3	2	2	1	0	0	0	0	0	3	E	398	2
257	1	2	2	2	3	2	3	1	2	1	0	0	0	0	0	3	C	162	1	2
258	2	3	4	2	2	3	3	1	2	0	0	1	0	0	0	1	B	41	1	1
259	2	2	3	2	3	3	3	1	2	0	0	0	1	0	0	2	B	192	1	2
260		3	3	2	3	1	4	1	2	0	1	0	0	0	0	1	E	222	2
261		2	2	1	3	2	3	1	2	1	0	0	0	0	0	3	E	307	2
262	1	2	3	1	2	2	4	2	2	1	0	0	0	0	0	2	E	404	2
263	1	2	3	2	2	1	2	1	2	1	0	0	0	0	0	2	A	100	1	1
264	2	2	3	2	2	3	3	1	2	1	0	0	0	0	0	2	A	113	1	1
265	1	2	2	2	2	3	4	1	2	0	0	1	0	0	0	3	C	248	1	2
266	1	2	2	2	2	2	2	1	2	0	0	1	0	0	0	3	E	311	2
267	2	2	2	2	3	2	3	1	2	0	1	1	0	0	0	3	E	357	2
268	1	2	3	1	1	2	1	2	2	1	0	0	0	0	0	2	A	126	1	1
269	2	3	3	2	3	2	2	1	2	0	1	0	0	0	0	1	D	285	3
270	1	2	1	1	2	4	4	2	2	1	0	0	0	0	0	3	D	599	3
271	2	3		2	2	2	3	2	2	1	0	0	0	0	0	1	A	92	1	2
273	2	1	2	1	3	4	3	1	1	1	0	0	0	0	0	3	D	621	3
274	2	3	3	2	3	3	4	1	2	1	0	0	0	0	0	1	B	42	1	1
277	2	2	2	2	3	5	2	2	2	1	0	0	0	0	0	3	C	276	1	2
278	2	2	2	2	3	2		1	2	1	0	0	0	0	0	3	D	676	3
279	1	2	1	1	3	2	1	1	2	1	0	0	0	0	0	3	A	74	1	1
280	2	2	1	2	2	2	1	1	2	1	0	0	0	0	0	3	D	762	3
281	1	2	3	1	2	4	2	2	2	1	0	0	0	0	0	2	A	17	1	1
282	2	2	3	2	3	2	2	2	2	1	0	0	0	0	0	2	E	497	2
283	2	1	2	2	3	2	3	1	2	1	0	0	0	0	0	3	E	327	2
284	1	2	2	2	3	2	3	1	2	1	0	0	0	0	0	3	D	601	3
286	2	2	2	2	3	1	4	1	2	1	0	0	0	0	0	3	C	272	1	2
287	2	2	2		3	1	2	2	2	0	0	1	0	0	0	3	E	412	2
288	1	2	2	1	3	3	4	1	2	1	0	0	0	0	0	3	E	390	2
292	2	2	3	1	2	2	1	1	1	0	1	1	0	0	0	2	D	629	3
295	2	1	1	1	3	4	3	2	2	1	0	0	0	0	0	3	C	261	1	2
296	1	3	3	1	3			2	2	0	0	1	0	0	0	1	D	397	3
297	1	1	1	1	1	2	1	2	2	0	0	1	0	0	0	3	D	712	3
298	2	2	2	1	3	2	2	2	2	0	0	1	0	0	0	3	E	318	2
299	2	2	2	2	3			1	2	0	0	1	0	0	0	3	E	325	2
300	2	2	4	2	2	2	3	2	2	0	1	1	0	0	0	2	D	845	3
301	2	3	3	2	2	3	3	1	2	0	0	1	0	0	0	1	D	398	3
303	2	2	2	1		2		2	3	0	0	1	0	0	0	3	A	90	1	1
304	1	2	3	2	2	2	1	2	2	1	0	0	0	0	0	2	A	16	1	1
305	2	2	2	1	2	3	2	1	2	1	0	0	0	0	0	3	E	464	2
306	1	2	2	1	3	4	4	1	2	1	0	0	0	0	0	3	E	472	2
307	2	2	3	1	2	2		2	2	0	0	0	1	0	0	2	E	396	2
310	2	2	3	2	2	3	3	2	2	1	0	0	0	0	0	2	E	359	2
311	2	1	2	2	1	2	1	1	2	1	0	0	0	0	0	3	E	310	2
312	1	3	2	2	3	1	3	1	2	1	0	0	0	0	0	1	E	146	2
313	1	2	2	1	2	2	2	1	2	1	0	0	0	0	0	3	D	832	3
314	2	3	3	2	3	2	3	1	1	1	0	0	0	0	0	1	D	310	3
315	2	2	3	1	3	2	3	1	2	1	0	0	0	0	0	2	B	216	1	2
316	2	2	4	1	3	2	2	1	2	1	0	0	0	0	0	2	B	177	1	2
317	2	3	3	2	2	2	2	1		1	0	0	0	0	0	1	B	44	1	1
318	1	2	3	1	2	1	1	2	1	1	0	0	0	0	0	2	D	598	3
320	2	2	3	1	3	2	2	1	2	0	1	0	0	0	0	2	E	489	2
321	1	1	1	2	2	3		1	2	1	0	0	0	0	0	3	E	328	2
322	2	2	2	1	2	2	2	2	2	0	0	1	0	0	0	3	D	768	3
323	2	2	3	2	3			1	2	0	0	1	0	0	0	2	E	515	2
324	2	2	3	2	3	2	3	2	2	1	0	0	0	0	0	2	E	492	2
325	2	2	2	2	3	2	3	2	2	1	0	0	0	0	0	3	E	349	2
327	1	2	2	2	2	2	3	2	2	1	0	0	0	0	0	3	A	9	1	1
329	2	2	2	2	3	1	1	1	2	1	0	0	0	0	0	3	E	474	2
330	1	2	2	1	3	2		1	2	1	0	0	0	0	0	3	D	688	3
332	1	2	3	1	3	2	1	1	2	0	0	1	0	0	0	2	D	599	3
333	2	3	3	1	3	2	3	1	1	0	1	0	0	0	0	1	A	111	1	2
334	1	2	3	2	2	3	3	1	2	1	0	0	0	0	0	2	D	689	3
335	1	2	2							0	0	0	0	0	0	3	E	396	2
336	1	1	2	1	2	4	3	1	1	1	0	0	0	0	0	3	C	173	1	2
337	1	1	2	2	2	2	3	2	2	1	0	0	0	0	0	3	E	571	2
338	1	1	1	2	3	1	3	2	2	1	0	0	0	0	0	3	A	115	1	1
339	1	2	3	1	2	4	3	2	2	1	0	0	0	0	0	2	D	807	3
340	1	1	2	1	3	1	1	1	2	1	0	0	0	0	0	3	D	633	3
341	2	3	2	1	3	2	3	1	2	0	0	1	0	0	0	1	E	163	2
342	2	2	3	2	3	2	3	2	2	1	0	0	0	0	0	2	E	534	2
343	1	1	2	1	3	1	3	1	2	1	0	0	0	0	0	3	D	752	3
344	2	2	2	1	3	2	1	2	2	1	0	0	0	0	0	3	E	389	2
345	2	2	3	1	3	2	2	1	2	0	0	1	0	0	0	2	B	243	1	2
346	2	2	2	2	3	1	2	2	2	0	0	1	0	0	0	3	E	544	2
347	2	3	2	2	3	3	2	1	2	1	0	0	0	0	0	1	A	142	1	2
348	1	2	3	1	2	2	2	1	2	0	0	1	0	0	0	2	D	593	3
349	2	2	3	2	3	3	4	1	2	1	0	0	0	0	0	2	D	759	3
351	1	2	3	1	1	4	3	2	2	1	0	0	0	0	0	2	D	703	3
352	2	3	2	2	3	2	3	1	1	1	0	0	0	0	0	1	A	112	1	2
353	1	2	3	2	3	2	3	1	2	1	0	0	0	0	0	2	E	446	2
354	1	2	3	2	3	2	3	1	2	1	0	0	0	0	0	2	E	387	2
355	1	2	3	1	3				2	1	0	0	0	0	0	2	A	59	1	1
356	2	2	3	2	3	2	4	2	2	1	0	0	0	0	0	2	A	34	1	1
357	2	2	3	2	3		2		1	0	0	1	0	0	0	2	A	45	1	1
358	2	3	3	1	3	2	3	1	2	0	1	0	0	0	0	1	D	358	3
359	2	2	3	2	3	2	3	1	2	1	0	0	0	0	0	2	A	25	1	1
360	1	1	2	1	3	1	3	1	2	1	0	0	0	0	0	3	D	838	3
361	1	2	2	2	2	3	2	1	2	0	0	1	1	0	0	3	A	119	1	1
362	1	2	3	2	3	2	1	1	2	0	0	1	0	0	0	2	B	280	1	2
363	1	2	2	2	2	2	2	2	2	1	0	0	0	0	0	3	D	626	3
364	2	2	3	1	2	1	3	2	1	0	0	1	0	0	0	2	D	683	3
365	2	3	3	2	3	2	2	1	2	0	0	1	0	0	0	1	B	50	1	1
366	2	2	3	1	3	2	1	2	2	1	0	0	0	0	0	2	E	457	2
367	1	1	2	2	2	3	3	1	2	1	0	0	0	0	0	3	C	255	1	2
369	1	1	1	1	1	2	1	2	2	1	0	0	0	0	0	3	D	581	3
370	1	2	3	1	3	4	4	1	2	1	0	0	0	0	0	2	A	132	1	1
371	1	3	1	1	3	5	3	2	2	1	0	0	0	0	0	1	A	89	1	2
372	2	2	1	1	2	4	3	1	2	1	0	0	0	0	0	3	E	448	2
373	1	3	3	1	2	2	1	1	2	0	0	1	0	0	0	1	E	206	2
374	2	3	3	2	3	2	3	1	2	1	0	0	0	0	0	1	B	68	1	1
376	2	3	4	1	3	2	3	1	2	1	0	0	0	0	0	1	E	157	2
377	2	3	4	2	3	2	3	2	2	0	1	0	0	0	0	1	D	388	3
379	2	2	2	2	3	1	2	2	2	1	0	0	0	0	0	3	E	552	2
380	1	2	3	2	2	2		1	2	0	0	1	0	0	0	2	E	302	2
381	2	2	3	1	2	2	1	1	2	0	0	1	0	0	0	2	A	86	1	1
382	2	3		1	3	2	3	1	2	1	0	0	0	0	0	1	E	168	2
383	2	2	3	2	3	2	3	1	1	0	0	1	0	0	0	2	E	382	2
384	2	2	3	2	3	5	2	1	2	0	1	0	0	0	0	2	D	748	3
385	1	2	2	2	2	3	3	1	2	1	0	0	0	0	0	3	D	733	3
386	1	1	1	1	2	2		1	2	0	0	1	0	0	0	3	E	316	2
387	1	1	3	2	2	3	2	1	2	0	0	1	0	0	0	2	A	94	1	1
388	2	2	3	2	3	2	3	1	2	0	0	1	0	0	0	2	B	244	1	2
391	1	2	3	2	3	2	3	1	2	1	0	0	0	0	0	2	B	203	1	2
393	2	2	3	2	3	2	3	2	2	1	0	0	0	0	0	2	D	816	3
394	1	1	2	1	1	2	3	2	2	0	0	0	0	0	0	3	D	856	3
395	1	2	2		3			2	2	0	0	0	0	0	0	3	E	458	2
396	1	2	2	1	2	3	3	1	2	0	0	1	0	0	0	3	E	301	2
397	2	3	3	1	3	2	3	1	2	1	0	0	0	0	0	1	D	318	3
398	1	2	3	2	2	1	1	1	2	1	0	0	0	0	0	2	E	414	2
399	2	3	3	2	3	2	3	1	2	0	0	1	0	0	0	1	B	30	1	1
400	1	2	3	1	2	2		2	2	1	0	0	0	0	0	2	D	712	3
401	2	2	3	2	3	2	2	1	2	1	0	0	0	0	0	2	D	833	3
402	2	2	3	1	3	2	2	2	2	0	0	1	0	0	0	2	D	839	3
403	2	2	4	1	3	3	3	1	2	0	0	1	0	0	0	2	D	713	3
405	1	2	3	1	2	4	1	2	2	1	0	0	0	0	0	2	E	510	2
406	1	3	3	1	3	2	3	2	2	0	0	1	0	0	0	1	E	267	2
407	2	2	3	1	2	3	1	2	2	0	1	1	0	0	0	2	B	195	1	2
408	2	2	3	2	3	1	2	1	1	0	0	1	0	0	0	2	D	622	3
409	1	2	3	2	2	2	3	2	2	1	0	0	0	0	0	2	B	242	1	2
410	1	1	3	2	3	1	3	2	2	1	0	0	0	0	0	2	D	823	3
411	1	2	3	2	2	4	3	1	2	1	0	0	0	0	0	2	E	336	2
413	2	3	3	1	3	4	3	1	2	0	0	1	0	0	0	1	E	268	2
414	2	1	3	2	3	2	3	1	2	1	0	0	0	0	0	2	B	213	1	2
415	1	1	2	1	3	1	3	1	2	1	0	0	0	0	0	3	A	71	1	1
416	2	1	1	2	2	2	2	2	2	1	0	0	0	0	0	3	D	776	3
417	2	2	4	2	3	3	1	1	2	1	0	0	0	0	0	2	E	293	2
418	2	2	3	1	2	5	3	2	2	1	0	0	0	0	0	2	E	416	2
420		3	2	1	2	1	1	1	2	0	0	0	1	0	0	1	B	43	1	1
421	2	2	2	1	2	2	3	2	2	1	0	0	0	0	0	3	E	400	2
425	2	3	3	2	3	1	3	1	2	0	0	1	0	0	0	1	E	250	2
427	1	2	3	2	3	1	3	2	2	0	0	1	0	0	0	2	A	122	1	1
428	1	2	4	2	3	1	3	1	2	1	0	0	0	0	0	2	D	785	3
430	1	1	1	2	2	1	3	2	2	1	0	0	0	0	0	3	E	368	2
432	2	2	3	1	3	2	2	2	2	1	0	0	0	0	0	2	B	168	1	2
434	1	1	3	1	2	3	1	2	1	0	0	1	0	0	0	2	D	757	3
435	1	1	2	1	3	2	2	2	2	1	0	0	0	0	0	3	A	61	1	1
436	1	1	2	2	2	1	3	2	2	1	0	0	0	0	0	3	D	857	3
437	2	2	3	1	2	2	2	1	1	1	0	0	0	0	0	2	A	106	1	1
438	2	3	3	2	3	4	2	1	2	0	1	1	0	0	0	1	D	327	3
439	1	2	2	2	3	2	3	1	2	1	0	0	0	0	0	3	C	256	1	2
440	2	2	3	2	2		2	2	1	1	0	0	0	0	0	2	E	564	2
441	2	3	4	2	3	2	3	1	2	1	0	0	0	0	0	1	D	300	3
442	2	1	1	2	3	1	2	1	2	1	0	0	0	0	0	3	E	348	2
443	2	3	3	1	2	2	3	2	2	0	0	1	0	0	0	1	E	232	2
444	2	2	4	2	3	2	3	1	2	1	0	0	0	0	0	2	D	772	3
446	2	3	4	2	3	1	2	1	2	0	0	1	0	0	0	1	B	33	1	1
447	2	2	3	2	2	4	3	2	2	1	0	0	0	0	0	2	B	160	1	2
448	1	2	3	1	3	4	1	1	1	1	0	0	0	0	0	2	B	224	1	2
449	2	2	3	2	2	4	5	2	2	0	1	1	0	0	0	2	E	459	2
450	2	2	3	2	3	2	3	1	2	1	0	0	0	0	0	2	D	602	3
451	1	2	2	1	1	5	2	2	2	1	0	0	0	0	0	3	A	11	1	1
452	1	2	3	1	2	1	3	1	2	0	0	1	0	0	0	2	D	579	3
453	1	2	2	1	2	2	3	1	2	1	0	0	0	0	0	3	C	273	1	2
454	1	1	2	2	3	1	3	1	2	1	0	0	0	0	0	3	E	510	2
455	1	2	1	1	2	2	3	2	2	0	0	1	0	0	0	3	C	191	1	2
456	2	2	1	2	2	3	3	2	2	1	0	0	0	0	0	3	D	820	3
458	1	1	1	1	3	2	1	2	2	1	0	0	0	0	0	3	A	60	1	1
459	2	2	3	2	3	2		1	2	1	0	0	0	0	0	2	E	403	2
460	2	3	3	1	2	4	3	1	2	1	0	0	0	0	0	1	E	177	2
461	2	2	2	1	3	4	1	1	2	1	0	0	0	0	0	3	D	615	3
463	1	3	3	2	2	2		1	2	0	0	1	0	0	0	1	E	219	2
465	1	1	2	2	2	2	3	1	2	1	0	0	0	0	0	3	E	407	2
466	1	2	2	1	3	1	2	1	2	1	0	0	0	0	0	3	E	556	2
467	1	2	2	1	3	1	2	1	2	1	0	0	0	0	0	3	C	238	1	2
470	2	2	2	1	3	1	2	1	2	0	0	1	0	0	0	3	D	792	3
471	2	2	2	2	3	2	3	1	2	1	0	0	0	0	0	3	A	109	1	1
472	1	2	3	2	2	2	3	1	2	1	0	0	0	0	0	2	D	583	3
473	2	3	3	1	3	3	3	2	2	1	0	0	0	0	0	1	E	213	2
474	2	2	3	2	3	2	3	1	2	0	0	1	0	0	0	2	E	458	2
476	1	2	3	2	3	2	3	1	2	1	0	0	0	0	0	2	B	172	1	2
477	1	2	3	2	3	3	3	1	1	1	0	0	0	0	0	2	D	821	3
478	1	2	3	2	2	3	3	1	2	1	0	0	0	0	0	2	B	272	1	2
479	2	3	2	2	3	2	3	1	2	0	0	0	1	0	0	1	E	251	2
480	1	2	2	1	3	2	3	2	2	1	0	0	0	0	0	3	E	512	2
481	1	2	2	1	2	2	2	2	2	0	0	1	0	0	0	3	D	643	3
484	2	2	3	2	3	2	3	1	2	1	0	0	0	0	0	2	D	582	3
485	2	3		2	3	2	2	1	2	1	0	0	0	0	0	1	D	350	3
486	2	3	3		3	4		1	2	1	0	0	0	0	0	1	B	11	1	1
487	1	2	3	1	3	2		1	2	1	0	0	0	0	0	2	E	467	2
488	1	2	3	2	1	2	4	2	2	1	0	0	0	0	0	2	E	340	2
489	2	2	3	2	3	3	4	1	2	1	1	1	1	1	0	2	E	468	2
490		2	3	2	3	2	3	1	2	0	1	1	0	0	0	2	E	490	2
491	2	1	1	1	3	1	3	2	1	0	0	1	0	0	0	3	D	711	3
492		3		1		2	3	2	2	0	0	0	0	0	0	1	D	367	3
493	2	2	3	2	3	2	2	1	2	1	0	0	0	0	0	2	D	639	3
494	2	2	3	1	3	3	3	1	2	1	0	0	0	0	0	2	E	417	2
495	2	2	2	2	3	2	4	1	2	1	0	0	0	0	0	3	A	68	1	1
496	1	3	3	2	2	3	2	2	2	0	0	1	0	0	0	1	A	81	1	2
497	2	3	3	1	3	4	4	1	2	0	1	0	0	0	0	1	D	383	3
498	2	2	3	1	3	2	3	1	2	1	0	0	0	0	0	2	A	119	1	1
499	2	3	3	2	3	2	4	1	2	0	0	1	0	0	0	1	E	154	2
501	2	2	2	2	2	3	3	1	2	0	0	1	0	0	0	3	C	150	1	2
502	2	2	3	1	3	1	3	2	2	0	1	1	0	0	0	2	D	719	3
504	2	2	3	1	2	2	3	2	2	0	0	1	0	0	0	2	E	383	2
505	1	1	2	2	3	2	3	1	2	1	0	0	0	0	0	3	C	234	1	2
506	2	2	3	2	3	2	3	2	2	1	0	0	0	0	0	2	B	196	1	2
507	1	2	2	1	1	2	1	1	1	0	0	1	0	0	0	3	D	855	3
508	2	3	3	1	3	4	3	1	2	0	0	1	0	0	0	1	D	421	3
509	1	2	3	1	3	2	1	2	2	0	0	0	1	0	0	2	D	659	3
510	2	2	3	1	3	1	3	1	2	0	0	0	0	1	0	2	B	262	1	2
511	1	2	2	2	3	2	3	1	2	1	0	0	0	0	0	3	C	262	1	2
513	2	3	3	2	2	3	2	2	2	0	0	0	1	0	0	1	A	129	1	2
514	2	3	4	2	1	3	3	2	2	0	0	1	0	0	0	1	A	138	1	2
515	2	2	3	2	2	2	3	1	2	0	0	1	0	0	0	2	E	330	2
516	1	2	3	2	2	2	2	2	2	1	0	0	0	0	0	2	D	702	3
518	1	2	3	2	3		3	1	2	1	0	0	0	0	0	2	A	8	1	1
519	2	2	2	2	3	2	1	1	2	0	0	1	0	0	0	3	D	819	3
520	1	1	4	2	2	2	3	2	2	0	0	1	0	0	0	2	E	514	2
522	1	1	2	2	3	2	3	1	1	1	0	0	0	0	0	3	E	465	2
523	2	2	1	1		2	3	1	2	0	0	1	0	0	0	3	A	95	1	1
524	1	2	1	1	3	4	3	1	2	1	0	0	0	0	0	3	E	345	2
526	1	1	2	1	3	1	2	2	2	1	0	0	0	0	0	3	A	18	1	1
527	1	2	2	2	3	2	3	1	2	1	0	0	0	0	0	3	C	285	1	2
528	2	2	3	2	3	2	3	1	2	0	0	1	0	0	0	2	D	751	3
529	1	2	3	1	2	4	3	1	2	1	0	0	0	0	0	2	D	829	3
530	2	2	3	1	3	2	2	1	1	0	1	0	0	0	0	2	E	407	2
531	2	3	3	2	3	2	3	1	2	1	0	0	0	0	0	1	D	369	3
532	1	2	3	2	2	2	2	1	2	1	0	0	0	0	0	2	E	431	2
533	2	2	2	2	3	2	3	1	2	1	0	0	0	0	0	3	E	313	2
534	2	2	3	2	3	3	2	1	2	1	0	0	0	0	0	2	E	312	2
535	2	2	2	2	3	2	3	2	2	0	0	0	0	0	0	3	D	742	3
536	2	2	3	2	3	2	3	1	2	0	0	1	0	0	0	2	D	714	3
537	2	2	3	2	3	2	3	1	1	1	0	0	0	0	0	2	E	517	2
539	2	3	2	2	2	4	2	2	2	0	0	1	0	0	0	1	B	6	1	1
540	2	3	3	1	3	3	4	1	2	0	0	1	0	0	0	1	D	326	3
541	2	2	3	2	3	2	3	1	2	0	1	0	0	0	0	2	B	274	1	2
542	1	2	3	1	2	2	1	2	2	1	0	0	0	0	0	2	E	500	2
543	2	2	3	2	3	1	3	1	2	0	0	1	0	0	0	2	E	325	2
544	2	3	2	2	3	2	3	1	2	1	0	0	0	0	0	1	D	293	3
545	2	2	4	2	3	3	3	1	1	1	0	0	0	0	0	2	E	395	2
546	2	1	1	2		2	3	1		1	0	0	0	0	0	3	D	605	3
548	2	2	3	1	2	2	2	2	2	0	0	0	1	0	0	2	D	820	3
549	1	2	3	1		2	3	2	2	0	0	1	0	1	0	2	E	451	2
550	1	2	2	2	3	3	5	1	2	0	0	1	0	0	0	3	D	862	3
551	2	2	3	1	3	2	2	1	2	0	0	1	0	0	0	2	A	18	1	1
552	2	2	2	2	3	2	3	1	2	1	0	0	0	0	0	3	D	840	3
553	2	2	3	2	3	2	1	1	2	0	0	0	0	0	0	2	D	825	3
554	2	2	3	1	2	2	1	2	2	0	1	1	0	0	0	2	D	581	3
556	2	3	4	1	2	4	1	2	1	0	1	1	0	0	0	1	E	197	2
558	1	1	1	1	3	4	2	1	2	1	0	0	0	0	0	3	D	731	3
559	1	2	3	2	3	1	3	1	2	0	0	0	0	0	0	2	E	548	2
560	1	1	1	2	2	1	1	1	1	1	0	0	0	0	0	3	A	73	1	1
561	1	2	2	1	3	4	3	1	2	0	0	1	0	0	0	3	A	140	1	1
562	2	1	2	2	3	1	3	1	2	0	0	1	0	0	0	3	C	279	1	2
563	1	2	1	2	3	2	2	1	2	1	0	0	0	0	0	3	A	100	1	1
564	2	2	3	2	2	4	1	2	2	1	0	0	0	0	0	2	D	752	3
565	1	2	3	2	3	2	3	1	2	0	0	1	0	0	0	2	D	826	3
566		2	3	1	1	4	2	2	2	1	0	0	0	0	0	2	B	143	1	2
567	1	2	1	2	3	1	1	1	2	0	0	1	0	0	0	3	E	481	2
568	1	1	2	1	2	4	3	2	2	1	0	0	0	0	0	3	E	455	2
569	1	2	3	2	2	2	3	1	2	1	0	0	0	0	0	2	B	144	1	2
571	2	2	2	2	3	2	3	1	2	1	0	0	0	0	0	3	A	91	1	1
572	1	2	2	2	3	2	3	2	2	1	0	0	0	0	0	3	A	142	1	1
573	2	1	1	1	3	4	1	2	2	0	0	1	0	0	0	3	E	534	2
574	2	2	3	1	2	2	1	1	2	0	0	1	0	0	0	2	E	286	2
575	2	3	2	1	3	1	2	1	2	1	0	0	0	0	0	1	B	19	1	1
576	2	2	2	2	3	1	5	1	2	1	0	0	0	0	0	3	D	728	3
577	2	2	2	1	3	3	4	1	2	1	0	0	0	0	0	3	A	50	1	1
578	2	2	3	2	2	2	2	1	2	1	0	0	0	0	0	2	A	93	1	1
579	2	2	3	2	3	3	3	1	1	1	0	0	0	0	0	2	E	504	2
580	2	2	2	2	3	2	3	1	2	1	0	0	0	0	0	3	C	259	1	2
581	2	2	3	2	3	1	3	1	1	1	0	0	0	0	0	2	A	54	1	1
582	2	2	2	2	3	2	2	2	1	0	0	1	0	0	0	3	E	391	2
583	1	2	3	2	2	2	3	1	2	1	0	0	0	0	0	2	E	432	2
584	1	2	2	2	3	3	1	2	2	1	0	0	0	0	0	3	E	386	2
585	1	2	2	2	2	2	2	1	2	1	0	0	0	0	0	3	D	659	3
586	1	3	3	2	3	2	3	2	1	1	0	0	0	0	0	1	E	210	2
587	1	1	2	2	3	2	3	1	2	1	0	0	0	0	0	3	D	706	3
588	1	1	2	2	3	3	1	2	2	1	0	0	0	0	0	3	E	570	2
589	2	3	2	2	2	2		2	2	0	0	0	0	0	0	1	D	415	3
590	2	2	4	1	3	2	2	1	1	1	0	0	0	0	0	2	E	440	2
591	2	2	3	2	2	2	2	2	2	1	0	0	0	0	0	2	D	742	3
592	2	2	3	1	3	4	2	1	2	1	0	0	0	0	0	2	D	631	3
593	1	2	2	2	3	2	3	1	2	1	0	0	0	0	0	3	C	216	1	2
595	1	2	2	2	2	2	2	2	2	1	0	0	0	0	0	3	C	179	1	2
596	2	1	1	2	3	2	3	1	2	0	0	1	0	0	0	3	E	492	2
598	1	3	3	1	3	4	3	1	1	0	0	1	0	0	0	1	A	109	1	2
599	1	2	3	2	3	3	2	1	2	0	0	1	0	0	0	2	D	673	3
600	2	1	3	2	2	1	3	2	2	0	0	0	0	0	1	2	A	63	1	1
601	2	1	3	2	3	3	3	1	2	1	0	0	0	1	0	2	D	844	3
602	2	2	3	1	3	5	5	1	1	1	0	0	0	0	0	2	A	4	1	1
603	1	2	2	2	3	2	3	2	2	1	0	0	0	0	0	3	A	82	1	1
604	1	1	2	2	2	3	5	2	2	1	0	0	0	0	0	3	E	417	2
605	1	2	3	1	3	2	3	1	2	0	0	1	0	0	0	2	E	551	2
606	1	2	4	2	3	3	3	1	2	1	0	0	0	0	0	2	A	12	1	1
607	1	2	3	2	3	3	3	2	2	1	0	0	0	0	0	2	E	295	2
608	1	2	3	2	3	2	4	1	2	1	0	0	0	0	0	2	D	701	3
609	1	1	1	2		2	3	1	2	1	0	0	0	0	0	3	D	625	3
610	1	1	1	1	3	2	3	1	2	1	0	0	0	0	0	3	E	480	2
611	1	2	3	1	3	2	1	1	2	1	0	0	0	0	0	2	E	427	2
612	2	3	3	1	3	2	3	1	2	0	0	1	0	0	0	1	E	228	2
613	2	2	3	1	2	4	3	2	2	0	0	1	0	0	0	2	D	793	3
614	1	3	2	2	3	3	3	1	2	1	0	0	0	0	0	1	A	95	1	2
616	1	2	3	1	2	2	3	1	2	0	0	1	0	0	0	2	D	694	3
617	1	1	1	2	2	2		1	2	1	0	0	0	0	0	3	E	413	2
618	1	2	3	1	3	4		1	2	1	0	0	0	0	0	2	D	657	3
619	2	3	4	1		1	2	2	2	1	0	0	0	0	0	1	E	199	2
620	1	3			3	1	1	2	2	0	0	0	0	0	1	1	E	249	2
621	1	1	3		3	2	1	1		0	0	1	0	0	0	2	D	841	3
622	1	2	3	2	3	1	2	2	2	1	0	0	0	0	0	2	E	331	2
624	2	3	3	1	3	4	3	2	2	0	1	1	0	0	0	1	D	376	3
625	1	2	3	1	2	4	1	2	2	1	0	0	0	0	0	2	D	675	3
627	2	2	2	2	3	2	3	1	2	0	1	1	0	0	0	3	A	57	1	1
628	1	2	3	1	2	2	3	1	2	1	0	0	0	0	0	2	D	617	3
629	1	1	2	2	1	2	3	2	2	1	0	0	0	0	0	3	D	592	3
630	2	2	2	2	3	1	3	2	2	1	0	0	0	0	0	3	E	303	2
631	2	3	3	2	1	2	3	2	2	0	0	1	0	0	0	1	E	246	2
632	1	2	2	1	3	3		1		1	0	0	0	0	0	3	E	447	2
633	2	2	2	2	3	2	3	2	2	0	0	0	0	0	0	3	D	700	3
634	2	3	4	1	3	4	3	2	2	1	0	0	0	0	0	1	D	402	3
635	2	2	2	1	3	2	3	1	2	1	0	0	0	0	0	3	D	796	3
637	2	3	4	2	3	2	2	1	2	0	0	1	1	0	0	1	D	325	3
638	2	3	4	2	3	4	3	2	1	1	0	0	0	0	0	1	E	257	2
639	2	2	3	1	3	2	3	1	2	1	0	0	0	0	0	2	A	102	1	1
640	1	1	1	2	3	5		1	2	1	0	0	0	0	0	3	E	430	2
641	2	2	3	1	2	2	3	2	2	1	0	0	0	0	0	2	B	275	1	2
642	2	3	3	1	2	2	2	1	2	0	0	0	0	0	0	1	D	344	3
643	2	3	2	2	2	3	3	1	2	1	0	0	0	0	0	1	A	132	1	2
644	2	2	3	2	2	2	3	1	2	1	0	0	0	0	0	2	D	596	3
645	2	2	3	2	2	3	2	1	2	1	0	0	0	0	0	2	D	681	3
646	2	3	3	1	3	4	2	1	1	0	1	0	0	0	0	1	E	159	2
648	1	2	3	2	2	3	2	1	2	0	0	1	0	0	0	2	E	496	2
649	1	2	2	2	3	2	5	2	2	1	0	0	0	0	0	3	C	151	1	2
650	1	2	2	1	3	1	1	2	2	1	0	0	0	0	0	3	C	169	1	2
651	2	2	2	1	3	2	3	1	1	1	0	0	0	0	0	3	A	124	1	1
652	2	3	2	2	3	4	3	1	2	1	0	0	0	0	0	1	E	175	2
653	1	1	3	2	3	2	3	1	2	0	0	1	0	0	0	2	E	477	2
654	1	2	3	2	2	2		1	2	1	0	0	0	0	0	2	B	193	1	2
655	1	2	3	2	3	2	3	1	2	0	0	1	0	0	0	2	B	169	1	2
656	2	2	2	1	3	2	2	1	2	0	1	1	0	0	0	3	E	377	2
657	1	2	2	2	2	2	2	1	2	1	0	0	0	0	0	3	D	800	3
658	1	1	2	1	3	2	3	2	2	0	1	0	0	0	0	3	E	466	2
659	1	1	2	1	2	2	2	2	2	1	0	0	0	0	0	3	D	650	3
660	1	2	3	1	3	4	3	1	2	0	0	1	0	0	0	2	E	370	2
661	2	2	3	1	3	1	3	1	2	1	0	0	0	0	0	2	D	754	3
662	1	2	2	2	2	2	2	2	2	1	0	0	0	0	0	3	D	847	3
663	1	1	2	2	3	3	1	1	2	1	0	0	0	0	0	3	C	176	1	2
664	1	1	2	1	3	4	1	1	2	1	0	0	0	0	0	3	C	198	1	2
665	2	1	2	1	1			2	2	1	0	0	0	0	0	3	E	358	2
666	2	2	3	1	2	3	4	2	2	1	0	0	0	0	0	2	B	250	1	2
667	1	2	3	1	3	2	3	1	2	1	0	0	0	0	0	2	A	11	1	1
668	1	2	2	1	3	2	1	1	2	1	0	0	0	0	0	3	A	86	1	1
669	2	3	3	2	2	4	2	1	2	1	0	0	0	0	0	1	D	342	3
670	2	3	4	1	2	2	2	2	1	0	1	1	0	0	0	1	E	280	2
671	1	1	3	2	3	1	3	2	2	0	0	1	0	0	0	2	D	578	3
672	1	2	3	2	1	2	5	1	2	1	0	0	0	0	0	2	E	423	2
673	2	2	3	2	3	2	4	1	2	1	0	0	0	0	0	2	D	792	3
674	2	2	2	2	3	2	3	1	2	1	0	0	0	0	0	3	C	246	1	2
675	1	2	2	2	3	3	3	1	2	1	0	0	0	0	0	3	E	321	2
676	2	2	3	2	3	2		1	2	0	1	1	0	0	0	2	D	827	3
678	2	3	3	1	3	3	3	2	2	1	0	0	0	0	0	1	A	121	1	2
679	2	2	3	1	3	2	3	1	2	0	0	1	0	0	0	2	B	225	1	2
680	2	2	3	2	3	2	3	1	2	0	0	0	0	0	1	2	A	73	1	1
681	1	2	2	1	3	3	2	1	2	0	0	1	0	0	0	3	A	76	1	1
682	1	2	2	2	2	2	1	1	2	0	0	1	0	0	0	3	C	202	1	2
683	2	2	2	2	3	1	1	1	2	0	1	0	0	0	0	3	E	545	2
684	1	1	2	1	3	3	4	2	2	1	0	0	0	0	0	3	E	334	2
686	2	3	2	2	3	3	3	1		1	0	0	0	0	0	1	D	334	3
687	1	1	1	1	3	2	2	2	2	1	0	0	0	0	0	3	C	286	1	2
688	2	3	3	1	3	2	2	1	2	0	1	1	0	0	0	1	B	25	1	1
689	2	2	3	1	3	2	2	1	2	0	0	1	0	0	0	2	E	519	2
690	2	2	3	2	3	2	3	1	2	1	0	0	0	0	0	2	D	662	3
691	2	3	3	2	3	2	3	1	1	1	0	0	0	0	0	1	E	205	2
692	2	2	3	2	3	2	3	1	2	1	0	0	0	0	0	2	E	429	2
693	2	2	4	1	3	2	1	2	2	1	0	0	0	0	0	2	A	49	1	1
694	2	2	2	2	3	2	2	1	2	1	0	0	0	0	0	3	E	493	2
695	2	3	4	1	3	3	2	1	2	0	1	0	0	0	0	1	A	73	1	2
696	2	2	3	2	2	4	1	2	2	0	0	1	0	0	0	2	A	5	1	1
697	1	2	2	1	2	3	3	2	2	1	0	0	0	0	0	3	D	821	3
698	2	2	2	2	2	2	3	1	2	1	0	0	0	0	0	3	D	783	3
699	1	3	3	1	3	2	3	1	2	0	1	0	0	0	0	1	A	106	1	2
700	1	2	2	2	3	2	3	1	2	1	0	0	0	0	0	3	A	139	1	1
701	1	1	2	2	2	2	1	2	2	1	0	0	0	0	0	3	E	524	2
702	2	2	3	2	2	2	2	2	2	1	0	0	0	0	0	2	D	679	3
703	1	3	2	1	2	4	3	2	2	1	0	0	0	0	0	1	B	2	1	1
704	1	2	4	1	2	2	3	1	2	0	0	1	0	0	0	2	E	498	2
705	2	2	3	1	2	2	2	1	2	0	0	1	0	0	0	2	E	452	2
706	1	2	2	1	3	2	3	1	2	1	0	0	0	0	0	3	E	434	2
707	2	2	3	2	2	2	3	1	2	1	0	0	0	0	0	2	E	435	2
708	2	3	3	2	2	2	2	2	2	1	0	0	0	0	0	1	B	14	1	1
709	1	1	2	1	3	2	2	1	2	1	0	0	0	0	0	3	E	496	2
710		2	3	1	2	1	1	2	2	0	0	1	0	0	0	2	B	145	1	2
711	1	2	2	1	3	1	1	1	2	0	0	1	0	0	0	3	D	590	3
713	1	2	2	1	3	2	3	1	2	1	0	0	0	0	0	3	D	729	3
714	2	3	2	2	3		3	1	2	1	0	0	0	0	0	1	E	150	2
715	2	2	2	2	2	2	2	1	2	1	0	0	0	0	0	3	A	123	1	1
718	1	2	2	2	3	3	2	2	2	1	0	0	0	0	0	3	D	652	3
719	2	2	3	2	3	2	3	1		1	0	0	0	0	0	2	E	380	2
720	2	3	3	1	3	2	1	2	2	0	0	1	0	0	0	1	B	31	1	1
721	1	1	2	1	2	2	1	1	2	1	0	0	0	0	0	3	E	299	2
722	2	2	3	1	3	2	2	1	2	0	1	0	0	0	0	2	D	606	3
723	2	2	3	1	3	2	3	1	2	1	0	0	0	0	0	2	B	232	1	2
724	2	2	3	2	3	3	3	1	1	0	0	1	0	0	0	2	D	805	3
725	1	2	3	2	2	1	1	2	2	1	0	1	0	0	0	2	E	309	2
726	1	1	2	1	3	1		2	2	0	0	1	0	0	0	3	D	805	3
727	2	3		2	3	2	3	2	1	0	1	0	0	0	0	1	D	380	3
728	1	2	3	2	1	3	4	1	2	1	0	0	0	0	0	2	D	595	3
729	1	2	2	2	3	2	1	2	2	1	0	0	0	0	0	3	A	96	1	1
730	2	2	2	2	3	2	3	2	1	1	0	0	0	0	0	3	C	235	1	2
731	2	3	2	1	2	4	1	1	2	0	0	1	0	0	0	1	E	271	2
732	1	3	3	2	1	3	3	1	2	1	0	0	0	0	0	1	A	80	1	2
733	1	2	3	2	3	1	3	1	2	1	0	0	0	0	0	2	A	82	1	1
734	2	2	2	2	3	3	4	1	2	1	0	0	0	0	0	3	A	136	1	1
735	1	2	2	1	2	2	2	2	2	1	0	0	0	0	0	3	A	19	1	1
737	1	1	2	2	3	1	2		2	1	0	0	0	0	0	3	C	289	1	2
738	2	2	3	2	2	4	3	1	2	1	0	0	0	0	0	2	B	156	1	2
739	2	3	3	1	2	4	3	1	2	0	0	1	0	0	0	1	E	277	2
740	1	1	3	1	3	4	1	1	2	0	1	0	0	1	0	2	E	347	2
741	1	2	2	1	1	3	2	2	2	1	0	0	0	0	0	3	D	810	3
742	1	2	2	1	3	1	3	2	2	0	0	1	0	0	0	3	D	807	3
743	2	3	4	2	3	2	2	1	2	0	1	0	0	1	0	1	A	130	1	2
744	1	1	2	1	2	4	3	1	2	1	0	0	0	0	0	3	C	215	1	2
745	1	2	2	2	3	3	5	1	2	1	0	0	0	0	0	3	C	287	1	2
746	2	2	2	2	2	2	3	2	2	0	0	1	0	0	0	3	D	737	3
747	2	2	3	1	3	2	3	1	2	0	0	1	0	0	0	2	E	341	2
748	2	2	3	2	3	3	3	1	2	1	0	0	0	0	0	2	D	720	3
749	1	2	4	1	1	2	1	1	1	0	0	1	0	0	0	2	B	268	1	2
750	1	1	1	1	3	4	3	2	2	1	0	0	0	0	0	3	E	504	2
751	2	2	2	1	3	2	4	2	2	0	1	1	0	0	0	3	D	809	3
752	2	2	3	1	3		1	2	2	1	0	0	0	0	0	2	E	444	2
753	1	2	3	2	3	3	2	1	2	1	0	0	0	0	0	2	B	146	1	2
754	2	3	3	2	3	1	3	1	2	0	1	1	0	0	0	1	D	337	3
755	2	2	3	2	3	2	3	1	2	0	0	1	0	0	0	2	D	796	3
756	2	2	2	1	3	1	1	1	2	0	0	1	0	0	0	3	A	33	1	1
757	2	3	3	1	3	1	3	1	2	1	0	0	0	0	0	1	D	288	3
758	1	1	2	2	3	1	3	2	2	1	0	0	0	0	0	3	D	701	3
759	2	3	3	1	3	4	3	2	2	0	0	1	0	0	0	1	E	167	2
760	2	2	2	2	3	2	2	1	2	0	0	1	0	0	0	3	A	44	1	1
761	2	2	3	2	3	2	3	1	2	1	0	0	0	0	0	2	B	251	1	2
762	2	3	3	1	2	2	3	1	2	0	0	1	0	0	0	1	D	343	3
763	2	3	2	2	3	1	3	2	2	1	0	0	0	0	0	1	D	284	3
764	2	2	2	2	3	1	3	1	1	0	1	0	0	0	0	3	D	730	3
765	2	3	3	1	3	2	3	1	2	1	0	0	0	0	0	1	B	4	1	1
766	2	2	2	2	3	3	3	1	2	1	0	0	0	0	0	3	E	427	2
767	1	2	1	2	2	3	2	2	2	1	0	0	0	0	0	3	E	432	2
768	1	2	3	2	3	2	3	1	2	1	0	0	0	0	0	2	D	724	3
771	2	2	3	1	3	2	4	1	2	1	0	0	0	0	0	2	A	141	1	1
775	2	2	3	1	3	2	2		2	1	0	0	0	0	0	2	A	105	1	1
776	2	1	3	1	3	2		1	1	1	0	0	0	0	0	2	E	346	2
777	2	2	1	1	2	1	3	2	2	1	0	0	0	0	0	3	E	342	2
778	1	2	3	2	3	3	3	1	2	1	0	0	0	0	0	2	E	476	2
779	2	2	2	2	3			1	2	1	0	0	0	0	0	3	A	28	1	1
780	1	1	1	2	3	2	3	1	2	1	0	0	0	0	0	3	A	111	1	1
781	1	1	2	2	2	3		1	1	0	0	1	0	0	0	3	E	449	2
782	1	1	1	2	3	1	3	1	2	1	0	0	0	0	0	3	D	587	3
783	2	2	2	2	3	2	3	1	2	1	0	0	0	0	0	3	D	721	3
784	2	2	2	2	3	1	3	1	2	1	0	0	0	0	0	3	E	508	2
785	1	1	2	2	3		3	1	2	1	0	0	0	0	0	3	D	640	3
786	2	1	1	2	3	2	3	1	2	1	0	0	0	0	0	3	C	275	1	2
787	1	2	3	2	3	2	1	1	2	1	0	0	0	0	0	2	D	654	3
788	1	1	1	2	3	1	1	1	2	1	0	0	0	0	0	3	E	343	2
789	1	2	1	2	3	3	3	1	2	1	0	0	0	0	0	3	E	433	2
790		2	3	1	2	5	1	2	1	0	0	1	0	0	0	2	E	299	2
791		3	2	2	3	1	3	2	2	1	0	0	0	0	0	1	A	75	1	2
792		2	3	1	3	1		1	2	0	0	1	0	0	0	2	B	234	1	2
794	2	2	3	1	3	1	3	1	2	0	1	0	0	0	0	2	E	334	2
795	2	2	4	2	3	2	2	1	2	0	1	0	0	0	0	2	D	604	3
796	1	2	3	2	3	1	3	1	2	1	0	0	0	0	0	2	D	609	3
798	2	3	3	2	3	2	3	1	2	0	0	1	0	0	0	1	D	346	3
799	2	3		2	3	2	3	1	2	1	0	0	0	0	0	1	D	291	3
800	2	2	2	2	2	2	2	1	2	1	0	0	0	0	0	3	D	818	3
801	1	2	3	2	2	3	3	1	2	1	0	0	0	0	0	2	D	744	3
802	1	2	2	1	2	3	3	1	2	0	0	1	0	0	0	3	E	553	2
804	2	2	2	1	2	2		2	2	0	1	0	0	0	0	3	C	147	1	2
805	1	1	2	2	3	3	3	1	2	1	0	0	0	0	0	3	D	766	3
806	2	3	4	2	2	2	1	1	2	0	0	0	0	1	0	1	A	135	1	2
808	1	2	3	2	2		3	2	2	1	0	0	0	0	0	2	B	151	1	2
809	2	3	3	1	3	4	3	1	1	1	0	0	0	0	0	1	E	202	2
810	2	3	3	2	2	3	3	1	2	0	0	0	1	0	0	1	D	391	3
811	1	2	1	2	2	2	3	2	2	1	0	0	0	0	0	3	D	691	3
812	1	2	2	2	1	3	2	1	2	0	0	1	0	0	0	3	C	180	1	2
813		2	2	2	3	1	2	1	2	1	0	0	0	0	0	3	E	443	2
814	1	2	2	2	2	3	1	1	2	1	0	0	0	0	0	3	D	745	3
815	2	2	3	2	2	3	2	1	2	1	0	0	0	0	0	2	D	716	3
816	1	2	2	1	2	2	2	2	2	0	0	1	0	0	0	3	D	764	3
818	2	3	3	1	3	2	5	1	2	0	0	1	1	0	0	1	B	39	1	1
820	2	2	4	2	3	1	3	1	2	1	0	0	0	0	0	2	A	37	1	1
821	1	1	2	1	3	1	2	1	2	1	0	0	0	0	0	3	C	265	1	2
822	2	2	3	2	3	2	3	1	2	1	0	0	0	0	0	2	B	263	1	2
823	2	2	3	1	3	4	3	1	2	1	0	0	0	0	0	2	E	518	2
824	2	2	2	2	3	2	3	2	2	1	0	0	0	0	0	3	D	635	3
825	1	2	2	1	3	2	1	1	1	1	0	0	0	0	0	3	C	184	1	2
826	2	2	2	2	3	2	4	1	2	0	0	1	0	0	0	3	E	324	2
827	1	2	3	2	3	2	3	1	2	0	0	1	0	0	0	2	E	549	2
828	2	2	3	1	2	2	3	1	2	0	1	0	0	0	0	2	E	324	2
829	1	2	2	2	3	3	4	1	2	1	0	0	0	0	0	3	D	723	3
830	1	2	3							0	0	0	0	0	0	2	A	109	1	1
832	2	2	4	1	3	2	2	1	1	0	1	1	0	0	0	2	E	562	2
833	2	3	2	1	3	1	3	1	2	0	0	1	0	0	0	1	D	299	3
836	1	1	1	1		4	3	2	2	1	0	0	0	0	0	3	A	126	1	1
837	1	2	3	2	3	1	3	1	1	1	0	0	0	0	0	2	E	372	2
838	1	3	2	2	2	2	2	2	2	1	0	0	0	0	0	1	D	390	3
839	1	2	3	1	3	2	2	2	2	1	0	0	0	0	0	2	E	466	2
840	2	2	3	2	2	3	3	1	1	1	0	0	0	0	0	2	A	124	1	1
842	2	3	3	2	3	3	3	2	1	0	0	1	0	0	0	1	D	338	3
843	1	2	3	1	3	2	2	2	2	1	0	0	0	0	0	2	D	624	3
844	2	2	2	1	3	2	2	1	2	1	0	0	0	0	0	3	A	38	1	1
845	1	2	2	2	3	2	3	2	2	1	0	0	0	0	0	3	D	613	3
846	2	2	3	2	2		5	1	2	0	1	0	0	0	0	2	A	48	1	1
847	1	2	3	1	3	4	3	1	2	1	0	0	0	0	0	2	A	134	1	1
849	2	2	2	1	2	4	3	1	2	0	1	1	0	0	0	3	E	566	2
850	1	2	3	2	3	2	2	2	2	1	0	0	0	0	0	2	A	67	1	1
851	1	2	3	2	2	3	2	1	2	1	0	0	0	0	0	2	E	421	2
852	2	2	2	2	3	2	3	2	2	1	0	0	0	0	0	3	A	1	1	1
853	2	2	2	1	3	2	3	1	2	1	0	0	0	0	0	3	D	612	3
854	2	2	3	2	2	3		1	2	1	0	0	0	0	0	2	B	254	1	2
855	1	1	2	1	3	1	3	1	2	1	0	0	0	0	0	3	A	20	1	1
856		2	2	1	3	2	2	2	2	0	0	1	0	0	0	3	C	271	1	2
857	1	1	2	1	1	4	3	1	2	0	0	1	0	0	0	3	D	582	3
858	1	2	2	1	2	4	3	1	2	1	0	0	0	0	0	3	A	62	1	1
859	2	2	3	2	3	3	3	1	2	0	1	0	0	0	0	2	D	709	3
860	2	3	2	2	3	2	3	1	2	1	0	0	0	0	0	1	E	264	2
861	2	1	2	1	3	4	4	1	2	1	0	0	0	0	0	3	C	269	1	2
862	1	2	3	1	2	4	1	2	2	1	0	0	0	0	0	2	E	408	2
866	2	2	3	1	3	2	2	1	2	1	0	0	0	0	0	2	E	529	2
868	1	3	3	2	3	3	2	1	2	1	0	0	0	0	0	1	D	406	3
869	2	3	3	1	3	2	3	1	2	0	1	0	0	1	0	1	E	155	2
870	2	2	3	2	3	2	3	1	2	1	0	0	0	0	0	2	A	83	1	1
871	2	2	2	2	3	2	2	1	2	1	0	0	0	0	0	3	E	564	2
873	1	1	1	1	3	2	3	1	2	1	0	0	0	0	0	3	E	539	2
874	1	1	1	1	3	2	1	2	2	0	0	1	0	0	0	3	D	690	3
877	1	2	1	1	2	4	3	1	2	1	0	0	0	0	0	3	E	421	2
878	1	2	3	2	2	4	3	1	2	1	0	0	0	0	0	2	E	553	2
879	1	1	1	2	3	2		2	2	1	0	0	0	0	0	3	D	753	3
880	1	2	3	1	1	2	3	1	2	0	0	1	0	0	0	2	D	620	3
882	2	1	3	1	3	4	4	1	2	0	1	1	0	0	0	2	D	706	3
883	2	3	3	2	3	2	2	1	2	1	0	0	0	0	0	1	E	217	2
884	1	2	2	2	3	1	3	1	2	1	0	0	0	0	0	3	A	113	1	1
885		2	3	1	3	1	1	1	2	1	0	0	0	0	0	2	D	690	3
886	2	2	4	1	3	3	2	1	2	1	0	0	0	0	0	2	E	509	2
887	2	2	2	2	3	2	2	1	2	1	0	0	0	0	0	3	C	161	1	2
888	1	2	3	2	2	2	3	1	2	0	0	1	0	0	0	2	D	717	3
889	1	2	4	2	3	2	2	1	2	1	0	1	0	0	0	2	D	656	3
890	1	1	2	1	3	2	3	2	2	0	0	1	0	0	0	3	E	444	2
891	2	2	2	2	3	2	3	1	2	0	1	0	0	0	0	3	E	542	2
892	2	1	4	1	3	2	3	1	2	0	1	0	0	1	0	2	D	587	3
893	1	2	2	1	3	4	1	2	1	0	0	0	1	0	0	3	A	22	1	1
894	2	2	2	1	3	2	4	1	2	1	0	0	0	0	0	3	E	428	2
895	1	2	1	1	3	4	3	1	2	0	0	1	0	0	0	3	C	190	1	2
896	1	2	3	1	3	2	3	1	2	0	0	1	0	0	0	2	D	574	3
898	2	3	3	2	3	3	3	2	2	0	0	1	0	0	0	1	B	17	1	1
899	2	3	2	2	3	3	4		2	1	0	0	0	0	0	1	D	339	3
900	1	1	2	2	2	4	4	1	2	1	0	0	0	0	0	3	A	129	1	1
901	2	3	3	2	3	2	3	2	2	1	0	0	0	0	0	1	D	359	3
902	2	3	4	1	3	2	1	1	1	0	0	1	0	0	0	1	D	361	3
904	2	2	3	2	2	3	3	1	2	1	0	0	0	0	0	2	D	708	3
905	1	2	2	1	3	2	3	1	2	1	0	0	0	0	0	3	E	367	2
906	2	3	3	2	3	2	3	1	2	1	0	0	0	0	0	1	D	365	3
907	1	2	3	2	3	2	3	1	1	1	0	0	0	0	0	2	E	469	2
908	1	2	3	2	3	2	4	2	2	1	0	0	0	0	0	2	E	381	2
909	2	2	2	2	3	3	3	1	2	1	0	0	0	0	0	3	A	89	1	1
910	2	2	3	2	3	1	1	1	2	0	0	0	1	0	0	2	E	368	2
911	2	2	3	2	3		2	2	2	1	0	1	0	0	0	2	E	392	2
912	2	3	3	1	3	4	3	2	1	0	1	0	0	0	0	1	E	262	2
913	1	1	2	2	3	1	2	1	2	0	0	0	0	0	0	3	D	607	3
914	2	3	4	2	3	3	2	1	1	0	1	0	0	0	0	1	E	181	2
915	2	3	3	1	3	2	3	1	1	1	0	0	0	0	0	1	E	226	2
916	1	2	3	2	3	2	3	1	2	1	0	1	0	0	0	2	E	348	2
917	2	3	2	1	3	1	2	1	2	1	0	0	0	0	0	1	D	360	3
918	1	2	3	2	3	2	2	1	2	1	0	0	0	0	0	2	A	1	1	1
920	2	3		1	3	2	3	1	2	0	1	1	0	0	0	1	E	191	2
922	1	2	3	1	3	4	4	1	2	1	0	0	0	0	0	2	B	209	1	2
923	2	2	2	2	3	4	3	1	2	0	1	0	0	0	0	3	A	64	1	1
924	2	3	2	2	3	2	4	1	2	1	0	0	0	0	0	1	B	1	1	1
928	2	2	3	2	3	2	3	1	2	1	0	0	0	0	0	2	D	695	3
929	2	2	2	2	3	2	3	1	2	1	0	0	0	0	0	3	C	228	1	2
930		2	2	1	3	3	2	1	2	0	0	1	0	0	0	3	C	247	1	2
931	2	2	3	2	3	2	2	1	2	0	0	0	0	0	0	2	E	523	2
932	2	2	3	1	3	2	3	1	2	0	0	1	0	0	0	2	D	580	3
933	2	3	3	2	3	2	3	1		0	0	1	0	0	0	1	A	74	1	2
935		3	4	2	3	1	1	1	1	0	0	0	0	1	0	1	E	230	2
936	2	2	3	2	3	3	3	1	2	0	0	1	0	0	0	2	E	415	2
938	2	2	4	1	3	2	3	1	2	0	1	0	0	0	0	2	B	159	1	2
939	2	2	2	2	3	4	3	1	2	1	0	0	0	0	0	3	A	137	1	1
940	1	2	3	1	3	1	1	1	1	0	0	1	0	0	0	2	E	480	2
941	2	3	3	2	3	2	2	1	2	0	0	1	0	0	0	1	D	418	3
942	2	2	2	2	3	2		1	2	1	0	0	0	0	0	3	D	761	3
943	2	2	3	1	2	2		1	2	0	0	1	0	0	0	2	D	608	3
944	2	2	2	1	3	1	1	1		0	1	0	1	0	0	3	C	182	1	2
945	1	2	2	2	3	3	2	1	2	1	0	0	0	0	0	3	E	540	2
946	2	2	3	1	3	1	3	1	2	0	1	0	0	0	0	2	E	520	2
947	1	2	3	2	3	2	3	2	1	1	0	0	0	0	0	2	E	437	2
948	2	2	2	1	2	2	3	1	2	0	0	1	0	0	0	3	D	698	3
949	1	2	2	1	2	1	1	1	3	1	0	0	0	0	0	3	A	5	1	1
950	2	2	3	1	2	2	1	2	2	0	0	1	0	0	0	2	E	377	2
951	1	1	1	1	3	1	1	2	2	1	0	0	0	0	0	3	C	194	1	2
952	1	2	3		3	2	3	1	2	1	0	0	0	0	0	2	D	733	3
954	2	1	2	1	2	4	2	1	2	1	0	0	0	0	0	3	C	258	1	2
956	2	3		2	3	3	4	1	2	1	0	0	0	0	0	1	B	61	1	1
957	2	2	4	1	3	2	2	2	2	0	0	0	1	0	0	2	A	138	1	1
958	1	2	3	1	1	4	3	2	2	0	0	1	0	0	0	2	A	68	1	1
959	2	2	3	1	3	4	3	1	2	1	0	0	0	0	0	2	A	28	1	1
960	2	2	3	1	3	4	3	1	2	1	0	0	0	0	0	2	E	456	2
961	1	1	1	1	3	3	5	2	2	1	0	0	0	0	0	3	E	523	2
963	2	2	2	1	3	2	2	1	2	1	0	0	0	0	0	3	C	149	1	2
965	2	3	3	2	2	4	4	1	2	0	1	1	0	1	0	1	D	290	3
966	2	1	2	2	3	2	1	1	2	0	1	0	0	0	0	3	E	514	2
968	2	2	2	2	3	2	3	2	2	1	0	0	0	0	0	3	E	525	2
969	1	2	2	1	3	2		1	2	0	0	1	0	0	0	3	E	315	2
971	1	1	1	2	2	2	3	1	2	1	0	0	0	0	0	3	D	693	3
972	2	2	3	2	1	5	1	2	1	1	0	0	0	0	0	2	E	535	2
973	2	2	3	2	2	3	3	1	2	1	0	0	0	0	0	2	A	50	1	1
974	1	1	2	2	2	1	5	2	2	1	0	0	0	0	0	3	E	372	2
975	1	2	2	2	3	2	3	2	2	1	0	0	0	0	0	3	C	160	1	2
976	1	2	3	2	2	2	1	1	2	1	0	0	0	0	0	2	B	182	1	2
977	2	3	4	1	3	3	1	1	2	0	1	1	0	1	0	1	E	233	2
978	2	1	2	1	3	2		1	2	0	0	1	0	0	0	3	E	452	2
979	1	2	3	2	2	2	1	1	2	0	0	1	0	0	0	2	A	51	1	1
980	2	3		1	2	4	2	1	2	0	0	1	0	0	0	1	B	53	1	1
981	1	1	2	1	2	2	4	1	2	1	0	0	0	0	0	3	D	591	3
982	1	2	2	2	3	1	3	1	2	0	0	0	0	0	0	3	C	257	1	2
983	1	2	2	2	2	4	4	1	2	1	0	0	0	0	0	3	C	251	1	2
984	1	2	2	2	3	2	4	1	2	1	0	0	0	0	0	3	E	297	2
985	2	3		2	3	3	3	1	2	1	0	0	0	0	0	1	E	204	2
987	1	2	2	2	2	3	5	2	2	1	0	0	0	0	0	3	E	291	2
988	2	3	2	2	1	3	3	1	2	0	0	1	0	0	0	1	E	238	2
989	2	3	3	2	3	3	4	1	2	1	0	0	0	0	0	1	D	408	3
991	2	2	3	1	3	4	3	1	2	1	0	0	0	0	0	2	D	585	3
993	1	1	1	1	3	3	2	2	2	1	0	0	0	0	0	3	D	660	3
994	1	2	3	2	3	2	3	1	2	0	0	1	0	0	0	2	E	352	2
995	2	2	2	1	3	4	3	1	2	1	0	0	0	0	0	3	D	791	3
996	2	2	3	1	3	1	3	1	1	1	0	0	0	0	0	2	D	743	3
997	1	2	2	2	3	2	4	1	2	0	0	0	1	0	0	3	A	117	1	1	A
1001	2	2	3	2	3	4	2	2	2	0	1	0	0	0	0	2	D	570	3
1002	2	2	2	2	3	2	5	1	2	1	0	0	0	0	0	3	D	602	3
1004	2	3	4	2	3	2	3	1	2	0	0	0	1	0	0	1	E	258	2
1005	2	2	3	1	3	2	3	1	2	0	1	0	0	0	0	2	B	236	1	2
1006	1	2	3	2	3	2	3	1	2	1	0	0	0	0	0	2	A	61	1	1
1007	1	1	2	1	3	2	3	1	2	1	0	0	0	0	0	3	C	185	1	2
1009	2	3	3	2	3	2	3	1	2	1	0	0	0	0	0	1	E	211	2
1011	2	3	2	2	3	2	3	1	2	1	0	0	0	0	0	1	A	124	1	2
1012	2	3	3	2	3	2	3	1	1	0	0	1	0	0	0	1	D	301	3
1013	2	2	4	2	3	3	3	1	2	1	0	0	0	0	0	2	E	410	2
1014	2	1	4	1	3	4	2	1	2	0	1	1	0	0	0	2	B	219	1	2
1015	2	2	3	1	3	4	2	1	2	1	0	0	0	0	0	2	E	507	2
1016	2	2	3	2	3	3	3	1	2	1	0	0	0	0	0	2	E	541	2
1018	1	1	3	2	3	1	3	1	2	1	0	0	0	0	0	2	D	771	3
1019	1	3		1	3	1	2	1	2	0	0	1	0	0	0	1	D	371	3
1020	2	2	3	2	3	2	3	1	2	0	0	1	0	0	0	2	E	358	2
1021	2	1	2	2	3	2	2	1	2	1	0	0	0	0	0	3	D	836	3
1022	1	2	2	2	3	1	2	2	2	1	0	0	0	0	0	3	A	42	1	1
1024	2	2	2	2	3	2	3	1	1	1	0	0	0	0	0	3	E	546	2
1025	1	1	3	2	3	1		2	2	1	0	0	0	0	0	2	A	13	1	1
1026	2	3	3	2	3	3	3	1	2	0	0	1	0	0	0	1	D	393	3
1027	1	2	3	2	3	2	3	1	2	1	0	0	0	0	0	2	E	434	2
1028	2	2	2	1	3	2	2	2	2	1	0	0	0	0	0	3	E	505	2
1030	2	2	3	2	3	2	3	1	2	1	0	0	0	0	0	2	A	87	1	1
1032	1	1	3	2	3	3	4	1	2	1	0	0	0	0	0	2	B	206	1	2
1033	2	2	3	2	3	4	3	1	2	0	0	0	1	0	0	2	D	780	3
1034	1	2	2	2	3	2	3	1	2	1	0	0	0	0	0	3	A	127	1	1
1035	2	2	3	2	3	2	3	1	2	1	0	0	0	0	0	2	D	762	3
1036	2	3	3							0	0	0	0	0	0	1	B	70	1	1
1037	2	3	3	2	3	1		2	2	0	1	1	0	0	0	1	B	57	1	1
1038	2	2	4	1	3	4	2	1	2	0	1	0	0	0	0	2	E	335	2
1039	2	2	3	2	3	1	2	1	2	0	1	1	0	0	0	2	E	516	2
1040	2	2	4	1	3	1	3	1	3	1	0	0	0	0	0	2	B	157	1	2
1043		1	4		3	2	4	1		0	1	0	0	0	0	2	E	454	2
1044	2	1	2	2	3	2	2	1	1	1	0	0	0	0	0	3	E	475	2
1045	2	2	2	2	3		1		2	0	0	1	0	0	0	3	C	193	1	2
1046	2	2	2	1	3	2	4	1	2	1	0	0	0	0	0	3	D	641	3
1047	1	2	3	1	3	2	3	1	2	0	1	1	0	0	0	2	A	62	1	1
1048	2	2	2	1	3	3	3	1	1	1	0	0	0	0	0	3	D	624	3
1050	2	2	3	2	3	2	1	1	2	0	0	1	0	0	0	2	B	235	1	2
1051	1	2	3	2	3	1	3	1	2	1	0	1	0	0	0	2	A	116	1	1
1052		2	3	1	3	2	3	1	2	1	0	0	0	0	0	2	D	612	3
1053	2	3	4	2	3	2	2	1	2	0	0	1	0	0	0	1	D	351	3
1054	2	3	2	1	3	2	3	1	2	1	0	0	0	0	0	1	D	307	3
1055	1	2	3	2	3	2	3	1	2	1	0	0	0	0	0	2	B	252	1	2
1056	1	2	3	1	3	1	1	2	2	1	0	0	0	0	0	2	D	810	3
1058	1	2	3	2	3	3	3	1	2	1	0	0	0	0	0	2	B	218	1	2
1059	2	2	3	2	3	3	3	2	2	0	1	1	0	0	0	2	D	680	3
1060	2	3	4	2	3	2	4	1	2	0	0	1	1	0	0	1	E	273	2
1061	2	2	3	2	3	1	3	1	1	0	1	1	0	0	0	2	A	14	1	1
1062	2	3	3	2	3	3	3	1	2	1	0	0	0	0	0	1	A	93	1	2
1063	1	1	2	1	3	2	3	1	2	1	0	0	0	0	0	3	E	515	2
1065	1	2	2	2	3	1	3	2	2	0	0	1	0	0	0	3	E	536	2
1066	2	2	3	2	3		3	1		0	0	0	0	0	0	2	B	202	1	2
1069	2	3	3	2	3	2	4	1	2	0	1	1	0	0	0	1	E	200	2
1071	2	2	2	2	3	3	3	2	2	1	0	0	0	0	0	3	D	669	3
1072	2	3	4	1	3	2	3	1	2	1	0	0	0	0	0	1	D	296	3
1073	1	2	2	2	3	4	1	2	2	0	0	1	0	0	0	3	E	471	2
1074	2	1	2	1	3	1	2	1	2	1	0	0	0	0	0	3	C	168	1	2
1076	2	2	3	2	3	2	3	1	2	1	0	0	0	0	0	2	D	817	3
1077	2	2	3	2	3	2	3	1	1	1	0	0	0	0	0	2	D	836	3
1078		3	3	1	3	2	2	1	2	1	0	0	0	0	0	1	D	313	3
1079	2	2	3	1	3	4	3	1	2	0	1	0	0	0	0	2	E	433	2
1080	2	2	2	2	3	3	2	1	2	1	0	0	0	0	0	3	E	516	2
1082	1	1	2	1	3	2	1	2	2	1	0	0	0	0	0	3	A	107	1	1
1083	1	1	2	2	3	2	3	1	2	1	0	0	0	0	0	3	E	296	2
1084	1	2	4	2	3	2	3	2	1	1	0	0	0	0	0	2	D	566	3
1085	2	3	2	2	3	3	4	1	2	1	0	0	0	0	0	1	D	382	3
1087	2	2	3	1	3	1	1	1	2	0	0	1	1	0	0	2	E	486	2
1088	2	3	3	2	3	1	3	1	2	1	0	0	0	0	0	1	E	160	2
1090	2	2	2	1	3	4	4	2	2	1	0	0	0	0	0	3	C	250	1	2
1092	1	1	2	2	3	1	3	2	2	1	0	0	0	0	0	3	A	99	1	1
1093	2	2	3	1	3	2	3	1	1	0	0	1	0	0	0	2	A	57	1	1
1094	2	2	3	2	3	2	3	1	2	0	0	1	0	0	0	2	E	373	2
1095	2	3	3	1	3	1	2	1	2	1	0	0	0	0	0	1	E	173	2
1096	2	2	3	1	3			1	3	0	0	0	0	0	1	2	E	319	2
1098	2	2	3	2	3	2	1	1	2	0	1	1	0	0	0	2	B	253	1	2
1099	1	1	2	2	3		3	2	2	1	0	0	0	0	0	3	D	658	3
1101	2	3	3	1	3	4	3	2	2	0	0	1	0	0	0	1	E	198	2
1102	2	2	2	1	3	3	3	1	2	1	0	0	0	0	0	3	A	21	1	1
1103	1	1	2	2	3	1	1		1	1	0	0	0	0	0	3	D	784	3
1104	2	2	3	2	3	3	3	1	2	1	0	0	0	0	0	2	D	737	3
1105	2	3	3	1	3	2	3	1	2	0	0	1	0	0	0	1	A	88	1	2
1106	2	3	1	2	3	2	3	1	2	1	0	0	0	0	0	1	D	336	3
1107	2	2	3	2	3	2		1	2	1	0	0	0	0	0	2	E	449	2
1108	2	2	3	2	3	2	4	1	2	0	1	1	0	0	0	2	D	633	3
1110	2	2	3	1	3	4	3	1	2	0	0	1	0	0	0	2	E	317	2
1111	2	2	3	2	3	2	3	1	2	1	0	0	0	0	0	2	E	391	2
1113	2	2	2	1	3	4	3	1	2	0	0	1	0	0	0	3	D	774	3
1114	1	1	1	2	3	2	3	1	2	1	0	0	0	0	0	3	E	543	2
1115	2	2	3	1	3	2	3		2	0	0	1	0	0	0	2	B	194	1	2
1117	2	2	3	2	3	3	2	1	2	0	0	1	0	0	0	2	E	502	2
1118	2	3		1		4	3	1	2	0	0	1	1	0	0	1	E	148	2
1119	2	2	3	1	3	2	3	1	2	1	0	0	0	0	0	2	A	95	1	1
1120	1	1	2	2	3	1	1	2	1	1	0	0	0	0	0	3	C	252	1	2
1121	2	2	3	2	3		3	1	2	1	0	0	0	0	0	2	D	786	3
1122	1	1	2	2	3	1	2	2	2	1	0	0	0	0	0	3	E	415	2
1124	1	2	2	2	3		2	2	2	1	0	0	0	0	0	3	D	618	3
1125	1	2	3	2	3	2	3	1	2	1	0	0	0	0	0	2	D	803	3
1126	2	3	2	2	3	1	2	2	2	1	0	0	0	0	0	1	B	26	1	1
1127	2	3	4	2	3	2	1	1	1	0	0	1	0	0	0	1	A	139	1	2
1128	2	3		2	3	2	3	2	2	1	0	0	0	0	0	1	E	144	2
1129	2	2	2	2	3	2	2	1	2	0	0	1	0	0	0	3	D	623	3
1130	2	2	3	2	3	2	3	1	2	1	0	0	0	0	0	2	E	528	2
1132	1	2	4	1	3	3	3	1	2	0	0	1	0	0	0	2	B	170	1	2
1133	1	2	3	1	3	2	3	1	2	0	0	1	0	0	0	2	D	765	3
1134	2	3	3	1	3	2	3	2	2	1	0	0	0	0	0	1	B	12	1	1
1135	1	3	3	2	3	2	3	1	2	1	0	0	0	0	0	1	B	63	1	1
1136	1	2	2	2	3	2	2	1	2	1	0	0	0	0	0	3	A	56	1	1
1137	1	2	2	1	3	2	2	1	2	1	0	0	0	0	0	3	E	347	2
1139	2	2	2	2	3	1	1	1	2	1	0	0	0	0	0	3	A	108	1	1
1140	1	1	1	2	3	2	3	2	2	0	0	1	0	0	0	3	C	290	1	2
1141	2	2	3	1	3	1	2	1	2	0	0	1	0	0	0	2	D	575	3
1142	2	1	1	1	3	4	3	1	2	1	0	0	0	0	0	3	E	476	2
1143	1	2	3	2	3	2	3	1	2	0	1	0	0	0	0	2	B	217	1	2
1144	1	2	2	2	3	2	2	1	2	0	0	1	0	0	0	3	A	81	1	1
1146	2	2	3	2	3	3	2	2	1	1	0	0	0	0	0	2	D	651	3
1147	1	2	3	2	3	2	3	1	2	1	0	0	0	0	0	2	E	533	2
1148	2	2	3	2	3	2	3	1	2	0	0	1	0	0	0	2	B	200	1	2
1149	2	3	4	1	3	2	2	1	2	0	0	1	0	0	0	1	C	54	1	1
1150	1	1	1	2	3	2	2	1	2	1	0	0	0	0	0	3	A	13	1	1
1151	2	3	3	2	3	1	3	2	2	1	0	0	0	0	0	1	E	281	2
1152	2	2	2	2	3	2	3	1	1	1	0	0	0	0	0	3	D	841	3
1153	2	2	2	1	3	4	3	1	2	0	0	1	0	0	0	3	E	336	2
1154	2	3	3	1	3	2	3	2	2	0	1	1	0	0	0	1	A	91	1	2
1155	1	2	3	2	3	5	3	1	2	0	0	1	0	0	0	2	D	678	3
1156	1	1	1	2	3	3	3	1	2	1	0	0	0	0	0	3	A	97	1	1
1157	2	2	2	1	3	2	2	1	2	0	0	1	0	0	0	3	E	384	2
1158	2	3	3	2	3	2	2	1	2	1	0	0	0	0	0	1	E	218	2
1159	2	2	2	2	3	3	4	1	2	1	0	0	0	0	0	3	C	233	1	2
1160	1	1	2	2	3	2	3	1	2	1	0	0	0	0	0	3	E	346	2
1161	1	1	1	2	3	2	3	1	2	1	0	0	0	0	0	3	A	143	1	1
1162	1	2	2	1		1	1	2	2	1	0	0	0	0	0	3	D	781	3
1163	1	1	2	2	3	2	3	1	2	1	0	0	0	0	0	3	E	438	2
1164	2	2	3	1	3	2	2	1	2	1	0	0	0	0	0	2	E	445	2
1165	2	2	2	2	3	2	3	1	2	1	0	0	0	0	0	3	A	53	1	1
1166	1	2	2	1	3	1	2	1	2	1	0	0	0	0	0	3	C	186	1	2
1168	1	1	1	2	3	3	2	1	1	1	0	0	0	0	0	3	E	456	2
1170	2	2	3	2	3	3	3	1	1	0	0	1	0	0	0	2	A	76	1	1
1171	2	2	2	2	3	2	2	2	2	1	0	0	0	0	0	3	E	350	2
1172	2	2	3	1	3	2	3	1	2	0	0	1	0	0	0	2	A	108	1	1
1173	2	3	4	1	3	2	5	1	2	0	1	0	0	0	0	1	E	227	2
1174	2	2	3	1	3	2	3	1	2	0	0	1	0	0	0	2	A	65	1	1
1177	2	3	3	1	3	2	3	1	1	0	1	1	1	0	0	1	E	158	2
1181	1	2	2	1	3	1	2	1	2	1	0	0	0	0	0	3	E	418	2
1182	1	2	2	2	3	3	5	2	2	1	0	0	0	0	0	3	C	277	1	2
1183	2	2	2	2	3	3	3	1	2	1	0	0	0	0	0	3	D	674	3
1185	2	2	3	2	3	2	3	1	2	1	0	0	0	0	0	2	D	761	3
1186	2	2	2	2	3	2	3	1	2	0	1	1	0	0	0	3	E	440	2
1187	1	1	1	2	3	3	1	1	2	1	0	0	0	0	0	3	D	667	3
1188	2	2	2	2	3	2	4	1	2	1	0	0	0	0	0	3	D	649	3
1189	1	1	2	2	3	2	2	1	2	1	0	0	0	0	0	3	E	314	2
1190	2	2	4	2	3	2	3	2	1	0	1	0	0	0	0	2	E	354	2
1191		2	3	2	3	3	3	1	2	0	0	1	0	0	0	2	E	374	2
1192	2	3	3	1	3	3	3	1	2	0	1	0	0	0	0	1	A	127	1	2
1193	2	3	3	2	3	4	2	1	2	1	0	0	0	0	0	1	E	165	2
1194	2	2	2	2	3	3	3	1	2	0	0	1	0	0	0	3	E	450	2
1195	2	2	2	2	3	2	2	1	1	1	0	0	0	0	0	3	E	535	2
1196	2	1	2	1	3	4	3	1	1	0	1	0	0	0	0	3	D	598	3
1197	2	2	2	1	3	2	3	2	2	1	0	0	0	0	0	3	C	217	1	2
1198	2	3	3		3	1	2	1	2	0	0	1	0	0	0	1	A	123	1	2
1199	1	2	2	2	3	2	3	2	2	1	0	0	0	0	0	3	D	720	3
1201	1	2	4	2	3	2	3	1	1	1	0	0	0	0	0	2	A	22	1	1
1202	1	1	1	1	3	2	1	2	2	1	0	0	0	0	0	3	E	568	2
1203	2	2	3	1	3	3	3	1	2	1	0	0	0	0	0	2	E	443	2
1204	2	2	3	2	3	2	3	1	2	1	0	0	0	0	0	2	E	555	2
1205	2	2	3	1	3	2	1	1	2	0	0	1	0	0	0	2	E	524	2
1206	1	3	3	1	3	3	2	1	2	1	0	0	0	0	0	1	D	319	3
1207	2	2	2	2	3	3	4	1	2	1	0	0	0	0	0	3	D	782	3
1208	2	3	3	1	3	2	3	1	2	0	0	1	0	0	0	1	D	385	3
1209	2	2	2	2	3	1	2	1	2	0	0	1	0	0	0	3	E	362	2
1210	1	2	2	2	3	2	3	2	2	1	0	0	0	0	0	3	A	141	1	1
1211	2	2	3	2	3	2	1	2	2	0	0	1	1	0	0	2	D	828	3
1212	1	3	3	2	3	3	3	1	2	0	0	1	0	0	0	1	D	373	3
1213	2	2	2	1	3	1	3	1	2	1	0	0	0	0	0	3	C	219	1	2
1214	2	2	3	2	3	2	3	1	2	1	0	0	0	0	0	2	E	438	2
1215	2	3	2	2	3	2	1	2	2	0	0	0	0	1	0	1	D	357	3
1216	1	2	2	2	3	2	3	1	2	1	0	0	0	0	0	3	D	614	3
1217	1	2	2	2	3	2	3	1	2	1	0	0	0	0	0	3	E	312	2
1218	2	2	3	1	3	4	3	1	2	0	0	0	0	0	0	2	B	246	1	2
1219	1	2	2	2	3	2	3	1	2	1	0	0	0	0	0	3	D	648	3
1220	2	3	4	2	3			1	2	1	0	0	0	0	0	1	A	118	1	2
1221	1	2	2	2	3	2	3	1	2	1	0	0	0	0	0	3	C	188	1	2
1222	1	1	1	1	3			1	2	1	0	0	0	0	0	3	C	197	1	2
1223	2	3	3	2	3	2	3	2	2	1	0	0	0	0	0	1	C	35	1	1
1224	2	2	3	1	3	2	3	1	2	0	0	1	0	0	0	2	A	92	1	1
1225	2	2	2	1	3	2	3	1	2	1	0	0	0	0	0	3	C	225	1	2
1226	1	2	2	1	3	2	2	1	2	1	0	0	0	0	0	3	D	750	3
1227	2	2	3	1	3	1	3	1	1	0	1	0	0	0	0	2	B	155	1	2
1228	2	3		1	3	2	3	1	2	1	0	0	0	0	0	1	D	329	3
1230	2	3	3	1	3	4	2	1	2	0	0	1	0	0	0	1	E	170	2
1231	1	2	2	2	3	2	4	1	2	1	0	0	0	0	0	3	D	663	3
1232	1	2	2	2	3	1	2	2	1	1	0	0	0	0	0	3	D	719	3
1233	2	2	3	2	3	2	3	1	1	1	0	0	0	0	0	2	B	269	1	2
1234	1	1	3	1	3	1	3	2	2	0	0	1	0	0	0	2	E	289	2
1235	2	2	3	2	3	2	3	1	2	0	0	1	0	0	0	2	E	428	2
1236	2	2	3	2	3	2	3	1	1	1	0	0	0	0	0	2	C	101	1	1
1239	2	2	3	1	3	2	3	1	2	1	0	0	0	0	0	2	E	526	2
1240	2	3	4	2	3	2		1	2	0	1	0	0	0	0	1	D	400	3
1241	1	3	4	2	3	2	4	2	2	0	1	1	0	0	0	1	D	298	3
1243	1	2	3	2	3	2	3	1	2	1	0	0	0	0	0	2	D	729	3
1244	2	2	2	2	3	2	3	1	2	1	0	0	0	0	0	3	A	72	1	1
1245	2	1	2	1	3	1	1	1	2	1	0	0	0	0	0	3	D	699	3
1246	1	2	2	2	3	1	2	2	2	0	0	1	0	0	0	3	E	498	2
1247	2	2	3	2	3	2	4	1	2	1	0	0	0	0	0	2	B	277	1	2
1248	2	2	3	2	3	3	3	2	2	1	0	0	0	0	0	2	B	240	1	2
1249	1	1	1	1	3	2	3	1	2	1	0	0	0	0	0	3	D	584	3
1250	2	2	2	2	3	2	2	1	2	0	1	0	0	0	0	3	C	212	1	2
1251	2	2	3	2	3	2	3	1	2	0	0	1	0	0	0	2	E	484	2
1252	2	2	3	1	3	2	3	1	2	1	0	0	0	0	0	2	E	397	2
1253	1	1	3	2	3	2	3	1	2	0	0	1	0	0	0	2	C	31	1	1
1254	2	3	4	2	3	4	5	1	1	0	0	1	0	0	0	1	D	378	3
1255		1	1	2	3	2		2	3	0	0	1	0	0	0	3	D	595	3
1256	2	2	3	2	3	1	1	1	2	0	0	0	0	0	0	2	D	784	3
1257	2	3	3	2	3	2	1	2	2	1	0	0	0	0	0	1	D	316	3
1258	2	3	3	2	3	2	3	1	1	0	1	1	0	0	0	1	D	333	3
1259	2	2	3	2	3	2	1	2	2	1	0	0	0	0	0	2	B	220	1	2
1260	2	2	2	2	3	2	3	1	2	1	0	0	0	0	0	3	E	306	2
1261	1	3	2	1	3	5	3	1	2	0	0	1	0	0	0	1	C	16	1	1
1262	1	1	2	1	3	2	3	1	2	1	0	0	0	0	0	3	D	870	3
1263	2	3		1	3	2	2	1	2	1	0	0	0	0	0	1	D	324	3
1265	2	2	3	1	3	1	3	1	2	1	0	0	0	0	0	2	B	276	1	2
1266	2	3	4	2	3	3	3	1	2	0	0	1	0	0	0	1	C	32	1	1
1267	2	3	4	1	3	1	3	2	2	1	0	0	0	0	0	1	E	145	2		E
1268	2	2	3	2	3			2	2	1	0	0	0	0	0	2	E	355	2
1269	2	2	2	1	3	4	5	1	2	0	0	1	0	0	0	3	D	668	3
1271	2	3		1	3	3	3	1	2	0	1	0	0	0	0	1	A	137	1	2
1272	2	2	3	2	3	2	4	2	1	0	0	1	0	0	0	2	C	15	1	1
1273	2	2	3	1	3	4		2	1	0	0	1	0	0	0	2	D	730	3
1275	2	3	3	1	3	2	3	1	2	1	0	0	0	0	0	1	D	424	3
1276	1	1	2	1	3	4	3	2	2	1	0	0	0	0	0	3	B	135	1	1
1277	2	2	2	2	3	2	3	1	2	0	1	1	0	0	0	3	E	522	2
1278	1	1	2	2	3	1	1	1	1	1	0	0	0	0	0	3	E	351	2
1279	1	2	2	2	3	3	2	1	2	1	0	0	0	0	0	3	B	66	1	1
1280	1	1	1	1	3	4	4	1	2	1	0	1	0	0	0	3	D	829	3
1282	2	2	2	2	3	2	3	1	2	0	0	1	0	0	0	3	E	354	2
1283	2	2	3	2	3	2	3		1	1	0	0	0	0	0	2	D	586	3
1284	2	2	3	2	3	3	3	2	2	0	0	1	0	0	0	2	E	488	2
1286	2	2	3	2	3	3	3	1	2	0	1	0	0	0	0	2	E	369	2
1287	1	1	2	2	3	2		1	2	1	0	0	0	0	0	3	E	527	2
1288	2	2	2	2	3	2	3	2	2	0	0	1	0	0	0	3	E	558	2
1289	2	3	3	1	3	2	3	1	2	1	0	0	0	0	0	1	E	254	2
1290	2	2	3	2	3	2	2	1	2	1	0	0	0	0	0	2	D	636	3
1291	1	1	1	2	3	2	3	1	2	1	0	0	0	0	0	3	E	395	2
1293		3	3	2	3	1	3	1	2	1	0	0	0	0	0	1	C	37	1	1
1294	2	3	3	2	3	2	3	1	2	0	0	1	0	0	0	1	A	116	1	2
1295	2	3	3	1	3	4	3	1		1	0	1	0	0	0	1	A	105	1	2
1296	1	2	2	1	3	1	1	1	2	1	0	0	0	0	0	3	E	397	2
1297	1	2	1	2	3	2		1	2	1	0	0	0	0	0	3	E	375	2
1298	2	3	3	1	3	5	3	1	2	0	1	0	0	0	0	1	E	176	2
1299	2	3	3	1	3			1	2	0	1	0	0	0	0	1	E	223	2
1300	1	1	1	1	3	2	3	1	2	0	0	1	0	0	0	3	E	380	2
1301	2	3	3	2	3	2	3	2	2	1	0	0	0	0	0	1	E	278	2
1302	2	2	3	2	3	3	2	2	2	0	1	1	0	0	0	2	E	394	2
1303	1	1	1	2	3	2	3	1	2	1	0	0	0	0	0	3	E	426	2
1304	1	3	3	2	3	2	3	1	2	1	0	0	0	0	0	1	D	363	3
1306	1	2	2	1	3	1	3	1	2	0	0	1	0	0	0	3	D	835	3
1307	2	1	4	1	3	1	3	1	2	0	1	1	0	0	0	2	C	42	1	1
1308	1	1	2	2	3	2	2	1	2	1	0	0	0	0	0	3	D	827	3
1309	1	2	3	2	3	3	5	1	2	1	0	0	0	0	0	2	D	832	3
1310	1	1	1	2	3	2	3	1	2	1	0	0	0	0	0	3	D	828	3
1311	1	2	2	1	3	1	1	1	2	0	0	1	0	0	0	3	E	401	2
1312	2	2	4	2	3	3	1	2	2	0	0	1	0	0	0	2	C	38	1	1
1313	2	2	2	1	3	2	3	1	1	1	0	0	0	0	0	3	C	278	1	2
1314	2	1	2	1	3		2	1	2	1	0	1	0	0	0	3	D	771	3
1317	2	2	2	2	3	2	3	1	2	0	0	1	0	0	0	3	E	490	2
1318	1	2	3	2	3	2	3	1	2	1	0	0	0	0	0	2	E	552	2
1319	2	2	2	1	3	4		1	2	1	0	0	0	0	0	3	D	707	3
1320	1	2	2	2	3	2	3	1	2	1	0	0	0	0	0	3	D	831	3
1321	2	2	3	2	3	2	3	1	2	0	0	1	0	0	0	2	D	728	3
1322	2	2	2	2	3	2	4	1	2	1	0	0	0	0	0	3	C	243	1	2
1323	2	2	3	1	3	2	2	1	2	0	0	1	0	0	0	2	D	696	3
1324	1	2	2	2	3	3	3	1	2	1	0	0	0	0	0	3	C	229	1	2
1325	2	1	3	1	3	2	2	2	2	1	0	0	0	0	0	2	E	538	2
1326	2	2	2	1	3	4	4	2	2	1	0	0	0	0	0	3	B	105	1	1
1327	2	2	2	2	3	3	3	1	2	0	0	1	0	0	0	3	E	579	2
1329	2	2	3	2	3	2	2	2	2	1	0	1	0	0	0	2	E	284	2
1330	2	2	2	2	3	2	3	1	2	1	0	0	0	0	0	3	C	283	1	2
1332	1	2	2	2	3	3		1	2	0	0	1	0	0	0	3	E	435	2
1333	2	2	3	2	3	4	3	1	2	1	0	0	0	0	0	2	C	24	1	1
1334	1	1	2	2	2	2	1	2	3	0	0	0	0	0	1	3	D	642	3
1335	2	1	2	2	3	3	4	1	2	1	0	0	0	0	0	3	E	530	2
1336	1	2	2	2	2	2	3	2	2	1	0	0	0	0	0	3	E	463	2
1337	1	2	3	1	3		3	1	2	1	0	0	0	0	0	2	D	697	3
1338	2	2	3	2	3	2	3	1	2	1	0	0	0	0	0	2	D	747	3
1339	1	2	2	1	1	4	3	1	2	1	0	0	0	0	0	3	E	329	2
1340	1	1	2	2	3	3	5	1	2	1	0	0	0	0	0	3	C	167	1	2
1341	2	2	4	1	3		3	1	2	0	1	0	0	0	0	2	C	74	1	1
1342	2	2	2	2	3	4	3	1	1	0	0	1	0	0	0	3	C	249	1	2
1343	1	2	3	2	1	2	3	2	2	1	0	0	0	0	0	2	C	80	1	1
1345	1	2	2	2	3	2	2	1	2	1	0	0	0	0	0	3	D	679	3
1346	2	2	2	1	2	4	3	1	1	1	0	0	0	0	0	3	C	171	1	2
1347	2	2	3	1	3	1		2	2	0	1	0	0	0	0	2	D	768	3
1348	1	2	3	1	3	2	3	1	2	1	0	0	0	0	0	2	D	813	3
1349	2	3	3	2	2	2	3	1	2	0	1	1	0	0	0	1	E	208	2
1350	2	2	3	1	2	2	1	2	2	1	0	0	0	0	0	2	D	835	3
1351	1	2	1	2	3		3	2	2	1	0	0	0	0	0	3	C	266	1	2
1352	1	2	2	2	2	2	3	1	2	1	0	0	0	0	0	3	D	695	3
1355	2	3	4	2	2	2		2	1	0	0	0	0	1	0	1	A	113	1	2
1356	2	2	2	1	3	1	3	1	2	1	0	0	0	0	0	3	D	746	3
1357	1	1	2	2	3	1	3	1	2	1	0	0	0	0	0	3	C	181	1	2
1358	1	2	2	2	3	2	3	1	2	1	0	0	0	0	0	3	B	24	1	1
1359	2	3	4	2	3	1		1	2	0	0	1	0	0	0	1	E	282	2
1362	1	2	2	1	1	2	3	1	2	1	0	0	0	0	0	3	E	335	2
1363	1	1	2	1	3	2	2	1	2	0	0	1	0	0	0	3	D	697	3
1364	2	2	3	2	1	3	2	1	2	1	0	0	0	0	0	2	E	413	2
1366	1	1	3	2	3	3	3	1	1	0	1	0	0	0	0	2	C	88	1	1
1367	2	2	3	2	2	2	3	1	2	0	0	1	0	0	0	2	B	186	1	2
1368	1	2	3	2	3	1	3	2	2	1	0	0	0	0	0	2	E	491	2
1369	1	2	2	2	3	2	3	1	2	1	0	0	0	0	0	3	D	664	3
1370	2	2	3	2	2	3	1	2	2	0	0	1	0	0	0	2	E	539	2
1371	2	2	2	2	3	2	2	2	2	1	0	0	0	0	0	3	B	104	1	1
1372	2	2	2	2	3	2	3	1	2	0	0	1	0	0	0	3	D	661	3
1373	2	3	3		3	4	3	1	2	0	1	1	0	0	0	1	C	46	1	1
1374	1	1	2	1	2	4	3	2	2	1	0	0	0	0	0	3	C	158	1	2
1375	1	2	3	2	3	2	3	1	2	1	0	0	0	0	0	2	B	248	1	2
1376	1	2	4	2	2	2	4	1	1	1	0	0	0	0	0	2	D	628	3
1378	1	2	2	2	3	1	3	2	2	1	0	0	0	0	0	3	B	23	1	1
1379	1	1	2	1	2	4	2	2	2	0	0	0	0	0	0	3	E	405	2
1380	1	2	3	2	3	2		1	2	1	0	0	0	0	0	2	B	215	1	2
1381	1	2	3	1	3	1	4	1	2	0	0	1	0	0	0	2	D	600	3
1382	2	3	2	1	2	3	5	2	1	1	0	0	0	0	0	1	D	417	3
1383	2	2	1	1	3	2	3	1	2	0	0	1	0	0	0	3	E	547	2
1384	2	3	4	1	3	1	2	1	2	1	0	0	0	0	0	1	C	9	1	1
1385	1	2	2	1	3	2	3	1	2	1	0	0	0	0	0	3	E	419	2
1387	1	2	2	1	3	2	3	2	2	1	0	0	0	0	0	3	B	98	1	1
1388	1	2	2	2	3	3	3	1	2	1	0	0	0	0	0	3	D	788	3
1389	2	2	2	2	3	2	5	1	2	0	0	1	0	0	0	3	B	45	1	1
1390	2	2	2	1	3	5		1	1	1	0	0	0	0	0	3	B	120	1	1
1391	1	2	2	2	1	2	2	1	2	1	0	0	0	0	0	3	D	631	3
1392	1	2	2	1	3	4	3	1	2	1	0	0	0	0	0	3	E	378	2		E
1393	2	3	4	2	3	2	3	1	2	1	0	0	0	0	0	1	E	149	2
1395	1	1	1	2	3	2	3	2	2	1	0	0	0	0	0	3	C	230	1	2
1397	1	2	2	1	3	2	3	1	2	1	0	0	0	0	0	3	D	593	3
1400	1	2	3	1	1	1	1	2	2	1	0	1	0	0	0	2	D	691	3
1401	2	2	3	1	2	2	2	1	2	1	0	0	0	0	0	2	D	635	3
1402	2	2	2	1	2	4	3	1	2	0	1	1	0	0	0	3	D	866	3
1404	2	2	3	1	3	2	3	1	2	1	0	0	0	0	0	2	B	152	1	2
1406	1	2	2	2	3	1	2	1	2	1	0	0	0	0	0	3	D	725	3
1407	2	2	2	2	2	4	5	2	2	1	0	0	0	0	0	3	E	293	2		E
1408	2	1	2	1	3	4	2	1	2	1	0	0	0	0	0	3	E	344	2
1409	1	2	1	1	3	3	1	1	2	1	0	0	0	0	0	3	B	75	1	1
1410		3	3	2	3	1	1	1	1	1	0	0	0	0	0	1	E	234	2
1411	1	2	2	1	2	4	2	2	2	1	0	0	0	0	0	3	B	63	1	1
1412	2	2	4	1	3	2	3	1	2	1	0	0	0	0	0	2	E	532	2
1414	1	2	3	2	2	2	3	1	2	1	0	0	0	0	0	2	D	650	3
1415	2	3	3	1	3	2	2	1	1	1	0	0	0	0	0	1	E	259	2
1416	2	2	2	2	3	2	2	1	2	1	0	0	0	0	0	3	E	292	2
1417	1	1	2	2	3	2	3	1		1	0	0	0	0	0	3	E	403	2
1418	2	3	3	1	3	1	1	2	2	0	0	1	0	0	0	1	A	108	1	2
1420	1	2	3	2	2	3	3	1	1	0	0	1	0	0	0	2	D	837	3
1422	1	2	2	2	3	2	3	1	2	1	0	0	0	0	0	3	C	177	1	2
1423	1	1	3	1	3	2	2	1	1	0	1	1	0	0	0	2	E	482	2
1424	2	2	3	2	3	3	3	1	2	1	0	0	0	0	0	2	B	273	1	2
1425	1	2	2	2	2	3	3	1	2	1	0	0	0	0	0	3	C	152	1	2
1426	1	3	2	1	3	2	2	1	2	0	0	1	0	0	0	1	D	399	3
1427	2	2	3	2	3	2	1	1	2	0	0	1	0	0	0	2	C	70	1	1
1428	1	1	1	1	2	3	2	2	2	1	0	0	0	0	0	3	E	387	2
1429	2	2	3	1	3	4	3	1	2	1	0	0	0	0	0	2	E	327	2
1431	2	2	2	2	3	3	2	1	2	1	0	0	0	0	0	3	C	166	1	2
1432	1	2	2	2	3	2	3	1		1	0	0	0	0	0	3	E	294	2
1433	2	2	3	1	3	2	3	1	2	0	0	1	0	0	0	2	C	98	1	1
1434	2	3	3	2	3	2	5		2	1	0	0	0	0	0	1	D	309	3
1435	1	1	3	2	3		1	1	2	1	0	0	0	0	0	2	B	183	1	2
1436	2	2	3	2	3	2	3	1	2	1	0	0	0	0	0	2	E	333	2
1437	1	2	3	2	3	2	3	1	2	0	0	1	0	0	0	2	D	727	3
1438	1	1	3	2	3	2	4	1	2	1	0	0	0	0	0	2	D	685	3
1440	1	2	2	1	1	3	3	1	2	1	0	0	0	0	0	3	D	702	3
1442	1	2	3	2	2	2	1	1	2	1	0	0	0	0	0	2	E	321	2
1443	2	2	3	1	2	1	3	2	2	1	0	0	0	0	0	2	B	161	1	2
1444	1	3	3	2	3	2	3	1	2	1	0	0	0	0	0	1	E	265	2
1446	1	2	2	1	3	2	3	1	2	1	0	0	0	0	0	3	E	489	2
1447	2	2	3	2	3	2	1	2	2	1	0	0	0	0	0	2	D	804	3
1449	2	2	3	1	3	5	3	1	2	1	0	0	0	0	0	2	D	626	3
1451	2	3	2	1	3	4	4	1	2	1	0	0	0	0	0	1	E	184	2
1452	2	2	2	2	3	2	3	1	2	1	0	0	0	0	0	3	E	416	2
1454	1	1	1	2	3	1	1		2	1	0	0	0	0	0	3	D	779	3
1455	1	2	3	2	3	2	3	1	2	1	0	0	0	0	0	2	C	140	1	1
1456	1	2	2	2	3	3	4	1		1	0	0	0	0	0	3	B	26	1	1
1457	1	2	2	2	3	2	2	1	2	1	0	0	0	0	0	3	E	473	2
1458	1	2	3	1	2	2	3	2	2	0	0	1	0	0	0	2	B	208	1	2
1459	2	2	3	1	1	4	1	2	2	1	0	0	0	0	0	2	B	190	1	2
1460	2	3	2	2	3	2	3	1	2	1	0	0	0	0	0	1	D	332	3
1461	2	2	2	2	3	2	4	2	2	1	0	0	0	0	0	3	D	786	3
1462	1	2	2	2	3	2	3	1	2	1	0	0	0	0	0	3	D	732	3
1463	2	2	3	2	3	2	3	2	2	0	0	1	0	0	0	2	D	647	3
1464	2	2	3	2	3	2	3	2	2	1	0	0	0	0	0	2	D	677	3
1465	2	2	4	2	2	2		1	2	1	0	0	0	0	0	2	D	789	3
1466	2	2	3	1	2	2	3	1	1	0	0	1	0	0	0	2	C	121	1	1
1467	2	3	3	2	3	3	3	1	2	1	0	0	0	0	0	1	E	179	2
1468	2	2	3	2	1	2	4	1	2	1	0	0	0	0	0	2	D	840	3
1470	1	1	2	1	2	4	1	1	2	1	0	0	0	0	0	3	C	207	1	2
1471	1	2	3	1	3	4	2	1	2	1	0	0	0	0	0	2	E	339	2
1472	1	2	3	2	2	2	2	1	2	1	0	0	0	0	0	2	B	164	1	2
1473	2	3	4	2	3	2	3	2	2	0	0	1	0	0	0	1	E	266	2
1475	1	2	2	1	1	1	1		2	0	0	1	0	0	0	3	C	221	1	2
1477	1	1	1	1	3	5	3	2	2	1	0	0	0	0	0	3	C	211	1	2
1478	1	1	1	1	2	5	3	2	2	0	0	1	0	0	0	3	E	467	2
1479	2	2	3	2	3	1	1	1	2	0	0	1	0	0	0	2	B	210	1	2
1481		2	2	2	3	3	3	1	2	1	0	0	0	0	0	3	E	431	2
1482	1	2	3	1	2	2	4	1	2	1	0	0	0	0	0	2	B	239	1	2
1483	1	2	2	2	1	3	4	1	2	1	0	0	0	0	0	3	D	722	3
1484	1	2	2	2	2	3	2	2	2	1	0	0	0	0	0	3	C	284	1	2
1486	1	2	3	2	2	2	3	1	2	1	0	0	0	0	0	2	C	36	1	1
1487	1	2	3	1	3	1	3	2	2	0	0	1	0	0	0	2	D	838	3
1488	1	1	2	1	3	4	1	2	2	1	0	0	0	0	0	3	D	744	3
1490	2	2	2	2	3			1	2	0	0	1	0	0	0	3	B	131	1	1
1492	2	2	3	2	3	3	5	2	2	1	0	0	0	0	0	2	E	426	2
1494	2	2	3	2	3	1	1	1	2	1	0	0	0	0	0	2	E	356	2
1496	2	2	3	1	2	2	3	2	2	0	0	1	0	0	0	2	C	123	1	1
1497	1	3	3	2	3			2	2	0	0	0	0	0	1	1	D	320	3
1498	2	2	3	2	3	2	3	1	2	1	0	0	0	0	0	2	D	610	3
1499	1	2	3	2	2	3	1	1	2	0	0	1	0	0	0	2	E	419	2
1500	1	2	3	1	3	4	1	1	2	0	0	1	0	0	0	2	E	505	2
1501	2	3	3	2	1			1	2	1	0	0	0	0	0	1	D	379	3
1502	2	2	3	2	1	1	3	2	2	1	0	0	0	0	0	2	E	311	2
1503	1	2	2	1	3	3	3	1	2	1	0	0	0	0	0	3	B	15	1	1
1504	2	2	3	1	3	1	1	2	2	1	0	0	0	0	0	2	C	114	1	1
1505	1	1	2	1	3			2	2	1	0	0	0	0	0	3	D	758	3
1506	2	3	2	2	3	2	3	1	1	1	0	0	0	0	0	1	D	308	3
1507	1	2	3	1	1	2	3	1	2	0	0	1	0	0	0	2	D	569	3
1508	1	2	2	2	3	3	3	2	2	1	0	0	0	0	0	3	C	146	1	2
1509	1	2	2	2	2	2	4	1	2	1	0	0	0	0	0	3	D	672	3
1510	2	2	2	2	2	3	3	1	2	0	0	1	0	0	0	3	B	47	1	1
1511	2	2	3	1	3	2	3	1	2	0	1	1	0	0	0	2	B	185	1	2
1512	2	2	4	2	3			1	2	0	1	0	0	0	0	2	B	245	1	2
1513	1	3	2	2	3	2	3	2	2	1	0	0	0	0	0	1	A	110	1	2
1515	1	1	2	2	3	5	3	2	2	1	0	0	0	0	0	3	E	331	2
1516	1	1	3	1	3	2	2	2	2	0	0	1	0	0	0	2	E	487	2
1517	2	3	2	2	2	3	3	1	2	1	0	0	0	0	0	1	A	78	1	2
1518	1	2	3	1	3	2	2	2	2	1	0	0	0	0	0	2	D	660	3
1520	2	2	3	1	3	2	2	2	2	0	0	1	0	0	0	2	E	314	2
1521	1	2	3	2	3	2	3	2	2	1	0	0	0	0	0	2	E	371	2
1522	2	3	3	2	3	3	3	2	1	0	1	0	0	0	0	1	A	97	1	2
1523	1	3	2	2	3	1	3	1	2	1	0	0	0	0	0	1	C	69	1	1
1524	1	2	2	2	3	3	2	1	1	1	0	0	0	0	0	3	B	85	1	1
1525	2	2	3	2	3	2	2	2	2	0	0	1	0	0	0	2	B	158	1	2
1526	1	2	3	2	3	1	1	1	2	1	0	0	0	0	0	2	C	96	1	1
1527	1	1	1	2	3	4	3	2	2	1	0	0	0	0	0	3	E	459	2
1528	2	2	2	2	3	4	3	1		1	0	0	0	0	0	3	D	871	3
1529	2	2	2	1	3	2	3	1	1	1	0	0	0	0	0	3	D	671	3
1530	1	2	3	2	2	2	2	1	2	1	0	0	0	0	0	2	D	625	3
1531	1	2	2	2	3	2	3	2	2	1	0	0	0	0	0	3	B	25	1	1
1532	2	2	2	2	2	3	1	1	2	1	0	0	0	0	0	3	D	724	3
1533	2	2	3	2	3	2	2	1	2	1	0	1	0	0	0	2	D	846	3
1534	2	2	3	2	2	2	2	1	2	1	0	0	0	0	0	2	B	233	1	2
1535	2	2	3	1	3	4	3	1	2	0	1	1	0	0	0	2	C	128	1	1
1536	2	2	2	1	3	2	1	2	2	0	0	1	0	0	0	3	B	69	1	1
1537	2	3	3	2	3	3	5	2	2	0	0	1	0	0	0	1	C	48	1	1
1538	2	3	3	1	1	4	2	1	1	1	0	0	0	0	0	1	D	381	3
1539	2	2	3	2	3	3	5	1	2	1	0	0	0	0	0	2	D	774	3
1540	2	1	1	2	3			1	2	0	0	0	0	0	1	3	E	302	2
1541	2	2	2	2	3	3	2	1	2	1	0	0	0	0	0	3	E	341	2
1542	1	1	2	1	3	2	2	2	2	1	0	0	0	0	0	3	E	501	2
1543	1	2	2	1	3	4	3	1	2	1	0	0	0	0	0	3	D	681	3
1544	1	2	4	2	3	3	2	1	2	1	0	0	0	0	0	2	B	198	1	2
1545	1	2	2	1	3	2	3	1	2	0	0	1	0	0	0	3	C	205	1	2
1546	2	1	1	1	3	4	1	1	2	1	0	0	0	0	0	3	C	206	1	2
1547	2	3	3	1	3	5	2	2	2	0	1	1	0	0	0	1	E	221	2
1548	1	2	2	1		1	1	1	2	1	0	0	0	0	0	3	D	826	3
1549	2	3		2	3	2	3	2	2	1	0	0	0	0	0	1	E	275	2
1550	2	2	3	1	1	3	3	1	2	0	0	1	0	0	0	2	E	499	2
1551	2	2	2	2	3	2	3	1	2	1	0	0	0	0	0	3	E	422	2
1552		2	2	1	2	2	3	2	2	1	0	0	0	0	0	3	E	332	2
1553	1	2	2	2	3	2	2	2	2	1	0	0	0	0	0	3	D	622	3
1554	2	3	4	2	2	3	2	1	2	0	1	1	0	0	0	1	E	274	2
1556	2	2	2	2	3	2	3	2	2	1	0	0	0	0	0	3	E	295	2
1557	2	3	3	2	3	2	3	1	2	1	0	0	0	0	0	1	C	5	1	1
1558	1	2	2	2	3	2	3	1	2	1	0	0	0	0	0	3	D	655	3
1559	2	2	3	1	3	2	3	1	2	0	1	1	0	0	0	2	C	72	1	1
1560	1	1	1	2	3	2	4	1	2	1	0	0	0	0	0	3	E	513	2
1561	2	2	3	2	3	2	3	1	2	1	0	0	0	0	0	2	B	204	1	2
1562	2	3		2	2	3	3	2	2	1	0	0	0	0	0	1	C	13	1	1
1563	2	2	2	1	3	2	2	1	2	1	0	0	0	0	0	3	B	133	1	1
1564	1	1	1	1	3	5	3	1	2	1	0	0	0	0	0	3	C	245	1	2
1565	2	2	3	1	2	2	3	1	1	0	1	1	0	0	0	2	E	365	2
1566	2	2	3	2	2	2	3	2	2	0	1	1	0	0	0	2	E	506	2
1567	2	3	3	2	3	4	2	1	2	1	0	0	0	0	0	1	A	72	1	2
1568	2	3	3	2	3	2	2	1	2	1	0	0	0	0	0	1	C	49	1	1
1569	1	2	2	1	3	1	3	1	2	1	0	0	0	0	0	3	B	14	1	1
1570	1	1	3	1	2	2	2	2	2	1	0	0	0	0	0	2	B	267	1	2
1571	1	1	2	1	3	1		1	1	0	1	1	0	0	0	3	E	323	2
1572	2	3	3	2	3	2	3	1	1	1	0	0	0	0	0	1	D	395	3
1573	2	3	3	1	2	2	3	1	2	0	0	1	0	0	0	1	D	420	3
1574	1	2	3	2	2	3	2	1	2	0	0	1	0	0	0	2	D	745	3
1575	2	2	1	1	3	4	3	1	2	1	0	0	0	0	0	3	D	785	3
1576	2	3	3	2	2	3	3	1	2	0	0	1	0	0	0	1	D	323	3
1577	1	2	2	2	3	1	1	1	2	1	0	0	0	0	0	3	E	393	2
1578	1	3	2	2	3	2	2	2	1	1	0	0	0	0	0	1	D	414	3
1580	2	2	4	1	2	1	1	1	2	0	1	0	0	0	0	2	E	378	2
1581	1	2	4	2	2	1	1	1		0	1	1	0	0	0	2	C	39	1	1
1582	2	3	2	2	3	4	4	2	2	1	0	0	0	0	0	1	D	303	3
1583	2	2	3	2	3	1	3	1	2	1	0	0	0	0	0	2	C	19	1	1
1584	1	2	2	2	3	3	3	1	2	1	0	0	0	0	0	3	C	183	1	2
1585	1	2	4	1	2	2	1	1	2	1	0	1	0	0	0	2	D	705	3
1587	2	2	2	1	3	2	2	2		0	0	1	0	0	0	3	B	145	1	1
1588	1	1	1	2	3	2	3	1	2	1	0	0	0	0	0	3	B	118	1	1
1589	2	2	2	1	3	1	2	2	2	1	0	0	0	0	0	3	D	775	3
1590	2	3	3	2	3	2	3	1	2	1	0	0	0	0	0	1	E	178	2
1591	1	2	2	1	2	4	2	2	2	1	0	0	0	0	0	3	D	692	3
1592	1	1	3	1	2	3	1	1	2	0	0	1	0	0	0	2	B	181	1	2
1593	2	2	3	2	3	1	1	1	2	1	0	0	0	0	0	2	C	33	1	1
1594	2	1	2	2	3	2	3	2	2	1	0	0	0	0	0	3	C	270	1	2
1595	2	3	3	2	1	4	4	1	2	1	0	0	0	0	0	1	D	322	3
1596	2	2	2	1	3		1	1	2	0	0	1	0	0	0	3	E	406	2
1597		3	3	2	3	2		1	1	0	0	1	0	0	0	1	D	354	3
1598	1	2	3	2	2	2	2	1	2	0	0	1	1	0	0	2	E	297	2
1599	2	3	3	2	3	3	3	1	2	1	0	0	0	0	0	1	C	58	1	1
1602	2	2	3	2	3	2	3	1	2	0	0	1	0	0	0	2	D	801	3
1604	2	2	3	1	3	2	2	1	1	0	1	0	0	0	0	2	D	692	3
1605	1	2	3	2	3	2	3	1	2	1	0	0	0	0	0	2	E	285	2
1606	2	2	3	2	1	2	2	1	1	1	0	0	0	0	0	2	D	619	3
1607	1	2	2	1	3	2	2	1	2	1	0	0	0	0	0	3	D	798	3
1608	1	1	1	2	2	2	1	1	1	1	0	0	0	0	0	3	E	538	2
1610	2	2	3	2	3	2	3	1	2	1	0	0	0	0	0	2	D	721	3
1611	2	3	3	2	3	2	3	1	2	0	0	1	0	0	0	1	A	102	1	2
1612	2	2	2	2	1	2	3	2	2	0	0	1	0	0	0	3	B	51	1	1
1613	2	2	3	1	3	2	3	1	2	1	0	0	0	0	0	2	C	136	1	1
1614	1	2	3	1	2	1	1	1	2	1	0	0	0	0	0	2	B	171	1	2
1615	2	1	3	2	1	2	3	1	2	1	0	0	0	0	0	2	E	547	2
1616	1	2	3	2	3	3	2	1	1	1	0	0	0	0	0	2	B	230	1	2
1617	2	2	2	1	2	2	1	1	2	0	0	1	0	0	0	3	D	629	3
1618	2	2	3	2	3	3	4	1	2	1	0	0	0	0	0	2	D	778	3
1619	1	3	2	2	3	2	2	2	2	1	0	0	0	0	0	1	E	215	2
1620	1	3	2	2	1	3	2	2	2	0	0	1	0	0	0	1	A	94	1	2
1621	2	2	3	1	3	1	2	1	2	0	0	1	0	0	0	2	B	228	1	2
1622	2	2	3	2	2	2	2	1	2	0	0	1	0	0	0	2	D	753	3
1623	2	1	2	1	3	3	2	1	2	0	0	1	0	0	0	3	E	550	2
1624	1	2	2	2	2	3	2	1	1	0	0	1	0	0	0	3	D	748	3
1626	2	3	2	1	3	1	4	1	2	0	1	0	0	0	0	1	E	269	2
1627	2	2	3	1	3	5	3	1	2	0	0	1	0	0	0	2	D	795	3
1628	1	1	1	2	2	3	3	2	2	1	0	0	0	0	0	3	D	638	3
1629	2	2	4	1	3	4	2	2	2	0	0	1	0	1	0	2	B	279	1	2
1630	2	2	3	1	3	2	2	1	2	0	0	1	0	0	0	2	E	283	2
1631	2	2	2	1	3	2	3	2	2	0	1	1	0	0	0	3	E	541	2
1633	2	3	3	1	3	1		2	3	1	0	0	0	0	0	1	E	272	2
1634	2	2	2	2	3	2	3	1	2	0	0	1	0	0	0	3	D	603	3
1635	2	2	3	1	2	3	1	1		0	1	0	0	0	0	2	D	819	3
1637	2	2	2	2	3	2	2	1	2	1	0	0	0	0	0	3	C	222	1	2
1638	2	2	3	2	3	2	1	1	1	0	0	1	0	0	0	2	D	735	3
1639	2	2	2	1	3	1	3	1	1	0	1	0	0	0	0	3	D	651	3
1640	2	2	2	2	3		4	1	2	1	0	0	0	0	0	3	D	666	3
1641	1	1	1	2	3	1		1	2	1	0	0	0	0	0	3	E	371	2
1642	1	1	3	1	2	4	1	2	2	1	0	0	0	0	0	2	E	287	2
1643	2	2	2	2	1	3	2	1	2	1	0	0	0	0	0	3	E	451	2
1644	1	1	2	2	2	3	3	1	2	1	0	0	0	0	0	3	D	675	3
1645	2	2	2	1	3	2	3	1	2	0	0	1	0	0	0	3	B	8	1	1
1646	2	2	3	2	3	2	4	1	2	0	0	1	0	0	0	2	D	802	3
1647	2	2	2	2	3	2	3	1	2	1	0	0	0	0	0	3	D	814	3
1648		2	3	2	3	2	3	2	2	1	0	0	0	0	0	2	D	577	3
1649	2	2	3	2	2	2	3	1	2	0	0	1	0	0	0	2	E	353	2
1650	2	3	2	1	3	5	3	1	2	1	0	0	0	0	0	1	E	237	2
1652	2	3		1	3	4	3	1	2	0	1	0	0	0	0	1	E	244	2
1653	1	2	3	2	1	2	2	1	2	1	0	0	0	0	0	2	B	175	1	2
1654	2	2	3	2	2	2	1	1	2	1	0	0	0	0	0	2	D	799	3
1655	2	2	2	1	3	2	3	1	1	1	0	0	0	0	0	3	D	741	3
1656	2	3	3	2	3	1	3	1	2	0	0	0	0	0	0	1	E	292	3
1657	2	2	3	2	2	3	3	1	1	0	0	0	1	0	0	2	E	323	2
1658	1	2	3	2	3	3	2	1	2	0	0	1	0	0	0	2	E	304	2
1659	2	3	3	2	3	2	4	1	2	1	0	0	0	0	0	1	E	252	2
1660	2	2	3	1	3	1	1	1	2	0	0	1	0	0	0	2	E	511	2
1661	2	2	3	2	1	2	3	2	2	1	0	0	0	0	0	2	E	290	2
1662	2	1	1	1	3	2	3	1	2	1	0	0	0	0	0	3	E	495	2
1663	2	2	3	2	3	2	3	1	2	1	0	0	0	0	0	2	B	255	1	2
1667	1	2	3	1	3	2	2	1	2	1	0	0	0	0	0	2	D	723	3
1668	1	2	3	2	2	1	3	1	2	1	0	0	0	0	0	2	C	115	1	1
1669	2	2	2	2	3	3	4	2	2	1	0	0	0	0	0	3	E	577	2
1670	2	2	3	1	3	1	3	1	1	0	1	0	0	0	0	2	B	147	1	2
1671	2	2	3	2	3	2	4	1	2	1	0	0	0	0	0	2	D	688	3
1672	2	3	3	2	3	2	3	2	1	1	0	0	0	0	0	1	E	260	2
1673	1	2	3	1	3	2	3	2	2	1	0	0	0	0	0	2	E	543	2
1674	1	2	2	2	2	2	3	1	2	1	0	0	0	0	0	3	B	101	1	1
1675	1	2	4	2	2	2	1	2	2	0	0	1	0	0	0	2	D	766	3
1676		2	4	2	2	2	3	1	2	1	0	0	0	0	0	2	D	818	3
1677	1	1	2	2	3	2	2	1	2	1	0	0	0	0	0	3	C	242	1	2
1678	1	3	2	1	3	2	2	1	3	1	0	0	0	0	0	1	D	413	3
1679	1	3	2	2	2	4	3	2	2	1	0	0	0	0	0	1	A	79	1	2
1680	1	2	2	2	2	2	1	2	2	1	0	0	0	0	0	3	E	363	2
1681	2	3	4	1	2	2	2	1	2	1	0	0	0	0	0	1	A	90	1	2
1682	2	2	3	2	1	2	3	1	2	1	0	0	0	0	0	2	B	270	1	2
1684	2	3	3	1	3	2	3	1	2	0	0	1	0	0	0	1	E	239	2
1685	1	1	1	1	2	3	3	2	2	0	0	1	0	0	0	3	D	793	3
1686	1	2	2	2	2	3	2	2	2	1	0	0	0	0	0	3	E	437	2
1687	2	2	3	2	3	2	3	2	2	0	0	1	0	0	0	2	E	542	2
1688	1	2	3	2	3	2	2	1	2	0	0	1	0	0	0	2	D	738	3
1689	1	1	1	1	3	1	3	1	2	1	0	0	0	0	0	3	C	164	1	2
1690	2	3	3	1	3	1	4	1	1	1	0	0	0	0	0	1	A	100	1	2
1691	2	3	3	1	3	4	3	1	2	1	0	0	0	0	0	1	E	229	2
1692	1	1	1		2	2			2	1	0	0	0	0	0	3	D	589	3
1693	2	2	2	2	2	3	5	1	2	1	0	0	0	0	0	3	D	860	3
1696	1	1	1	1	1	2	3	1	2	1	0	0	0	0	0	3	E	454	2
1697	1	1	2	2	3	3	3	1	2	1	0	0	0	0	0	3	C	174	1	2
1698	1	2	2	1	2	4	4	1	2	1	0	0	0	0	0	3	C	203	1	2
1699	1	2	2	1	1	2	3	2	2	1	0	0	0	0	0	3	D	813	3
1700	1	2	2	2	3	2	3	1	2	1	0	0	0	0	0	3	B	114	1	1
1701	1	2	2	1	3	1		1	2	1	0	0	0	0	0	3	C	154	1	2
1702	2	2	3	2	3			1		0	0	0	0	0	0	2	D	576	3
1703	1	2	3	1	3	1	2	1	2	0	0	1	0	0	0	2	E	430	2
1704	1	2	2	1	3	4	3	2	2	0	0	1	0	0	0	3	D	708	3
1705	2	2	3	1	2	3	3	1	2	0	0	1	0	0	0	2	C	64	1	1
1706	2	2	2	1	3	2	3	1		0	0	0	0	0	0	3	E	485	2
1707	2	2	4	1	3	2	4	1	2	0	0	1	0	0	0	2	D	686	3
1708	1	1	3	2	2	2	3	2	1	0	0	1	0	0	0	2	C	97	1	1
1709	2	1	4	1	3	4	3	1	1	0	0	0	0	1	0	2	C	35	1	1
1710	1	2	1	2	3			1	2	1	0	0	0	0	0	3	E	360	2
1711	1	2	3	2	2	2	3	1	2	1	0	0	0	0	0	2	C	40	1	1
1712	2	2	3	1	3	4	1	2	2	1	0	0	0	0	0	2	E	481	2
1714	1	2	3	1	3	1	2	1	2	1	0	0	0	0	0	2	B	179	1	2
1715	2	2	3	2	3	3	3	1	2	0	0	1	0	0	0	2	C	71	1	1
1716	1	2	3	2	3	5	2	1	1	1	0	0	0	0	0	2	B	249	1	2
1717	1	1	2	1	3	2	2	1	2	0	0	1	0	0	0	3	E	309	2
1718	1	1	3	2	1	2	3	2	2	1	0	0	0	0	0	2	C	104	1	1
1719	1	2	2	2	1	2	3	2	2	1	0	0	0	0	0	3	D	628	3
1720	1	2	3	2	3	2	3	1	1	0	1	0	0	0	0	2	C	107	1	1
1721	2	3	2	2	3	2	3	1	2	1	0	0	0	0	0	1	A	83	1	2
1722	2	2	3	1	3	2	1	2	1	0	1	1	0	0	0	2	B	211	1	2
1723	2	3	2	2	3	2	3	2	2	0	0	1	0	0	0	1	E	245	2
1724	2	2	2	2	3	2	2	1	2	1	0	0	0	0	0	3	D	794	3
1726	2	2	3	1	1	4	3	2	2	1	0	0	0	0	0	2	E	473	2
1728	1	1	1	1	2	2	1	1	2	1	0	0	0	0	0	3	D	804	3
1729	2	2	2	2	3	2	3	2	2	1	0	0	0	0	0	3	E	518	2
1730	2	2	3	1	3	4	4	2	2	0	0	1	0	0	0	2	D	847	3
1731	1	2	2	2	1	3	3	2	2	1	0	0	0	0	0	3	E	441	2
1732	1	2	2	2	2	3	3	2	2	1	0	0	0	0	0	3	E	414	2
1733	2	2	3	2	3	2	3	1	2	1	0	0	0	0	0	2	C	6	1	1
1735	1	2	3	2	2	2	3	1	2	0	0	1	0	0	0	2	D	616	3
1736	1	3	3	2	3	2	5	2	1	1	0	0	0	0	0	1	A	136	1	2
1737	1	2	4	1	2	2	3	2	2	0	0	1	0	0	0	2	D	698	3
1738	2	3	2	2	3	2	1	2	1	0	0	0	0	0	0	1	E	151	2
1739	1	3	3	2	3	2	3	1	2	1	0	0	0	0	0	1	A	128	1	2
1740	2	2	4	1	3	2	3	1	2	0	0	1	0	0	0	2	E	315	2
1741	1	2	3	2	3	1	4	1	2	1	0	0	0	0	0	2	D	812	3
1742	1	2	1	2	3	2	2	1	2	1	0	0	0	0	0	3	E	322	2
1745	1	2	3	2	3	2	3	1	1	0	0	1	0	0	0	2	C	130	1	1
1746	2	3	4	2	3	3	5	2	2	0	0	0	0	1	0	1	E	174	2
1747	2	3	4	2	3	3	3	1	1	0	0	0	0	0	0	1	D	384	3
1748	2	3	3	2	1	4	3	1	2	1	0	0	0	0	0	1	D	314	3
1749	1	2	3	2	3	2	3	1	2	1	0	0	0	0	0	2	D	607	3
1750	2	2	2	1	3	3	3	1	2	1	0	0	0	0	0	3	D	619	3
1751	1	2	2	2	2	2	3	1	2	0	0	1	0	0	0	3	B	134	1	1
1752	2	3	3	2	3	2	3	1	2	1	0	0	0	0	0	1	E	201	2
1754	2	3		2	3	3	3	1	2	1	0	0	0	0	0	1	D	416	3
1755	2	2	3	1	2	2	1	2	2	0	1	1	0	0	0	2	E	522	2
1756	2	2	4	1	1	2	3	2	2	1	0	0	0	0	0	2	E	316	2
1757	2	3	3	2	3	2	2	2	2	1	0	0	0	0	0	1	D	401	3
1758	1	2	3	1	3	1	4	2	1	0	0	1	0	0	0	2	D	809	3
1759	1	3	2	2	3	2	3	1	2	1	0	0	0	0	0	1	E	192	2
1760		2	2	2	3		3	1	2	1	0	0	0	0	0	3	E	359	2
1761	2	3	3	2	3	2	3	1	1	1	0	0	0	0	0	1	D	423	3
1762	2	2	2	2	3	2	1	2	2	1	0	0	0	0	0	3	D	844	3
1763	1	2	3	2	3	3	3	1	2	0	0	1	0	0	0	2	D	746	3
1764	1	2	2	1	3	2	3	2	2	0	0	1	0	0	0	3	D	726	3
1765	2	2	3	1	3	2	5	2	2	0	0	1	0	0	0	2	D	638	3
1767	1	2	2	1	2	4	1	1	2	1	0	0	0	0	0	3	B	31	1	1
1768	1	2	3	2	2	3	4	1	2	0	0	1	0	0	0	2	C	32	1	1
1769	1	2	3	1	2	2	2	2	2	0	0	1	0	0	0	2	E	493	2
1771	1	2	3	2	3	2	3	1	2	0	0	1	0	0	0	2	D	773	3
1772	2	3		2	3	2	4	1	1	1	0	0	0	0	0	1	D	422	3
1773	1	1	2	1	3	3	2	1	2	0	0	0	0	0	0	3	D	727	3
1774	1	1	1	1	2	2	1	1	2	1	0	0	0	0	0	3	D	646	3
1775	1	1	2	2	2	2	3	2	2	1	0	0	0	0	0	3	E	404	2
1776	2	3	3	2	1	4	3	1	2	0	0	1	0	0	0	1	D	289	3
1777	1	2	2	1	3	3	3	1	2	0	0	1	0	0	0	3	E	373	2
1778	2	2	3	2	3	2	3	1	2	1	0	0	0	0	0	2	E	344	2
1779	1	1	1	2	2	2	1	1	2	1	0	0	0	0	0	3	B	36	1	1
1780	1	1	1	2	3	2	4	1	2	1	0	0	0	0	0	3	B	132	1	1
1782	2	2	3	2	2	3	2	2	2	0	1	0	0	0	0	2	E	463	2
1783	1	3	2	1	3	1		2	2	1	0	0	0	0	0	1	E	263	2
1784	1	2	3	2	3	2	3	1	2	0	0	1	0	0	0	2	E	388	2
1785	2	2	2	1	3	1	3	1	2	0	1	0	1	0	0	3	C	214	1	2
1786	1	2	2	2	3	1	3	1	2	1	0	0	0	0	0	3	C	156	1	2
1787	1	2	3	2	3	1	3	1	2	1	0	1	0	0	0	2	D	776	3
1788	1	1	2	2	1	3	3	2	1	1	0	0	0	0	0	3	B	41	1	1
1790	1	2	2	2	3	3	1	2	2	0	0	1	0	0	0	3	C	200	1	2
1792	2	3	3	1	3	2	3	1	2	0	1	0	0	0	0	1	E	212	2
1793	1	2	2	2	3	2	2	1	2	0	0	1	0	0	0	3	C	264	1	2
1794	1	2	2	1	3	1	1	1	2	1	0	0	0	0	0	3	E	488	2
1796	1	2	3	2	3	1	3	1	2	1	0	0	0	0	0	2	B	142	1	2
1797	2	2	2	2	2	3	3	2	2	0	0	1	0	0	0	3	E	487	2
1798	2	2	3	2	2	2	1	2	1	1	0	0	0	0	0	2	E	361	2
1799	2	2	3	2	3	2	3	1	2	1	0	0	0	0	0	2	E	303	2
1800	1	1	2	1	3	1	1	2	2	0	0	1	0	0	0	3	C	187	1	2
1801	2	2	3	2	3	2	3	1	2	1	0	0	0	0	0	2	B	153	1	2
1802	2	2	3	1	2	1	2	1	2	1	0	0	0	0	0	2	C	85	1	1
1803	1	1	1	1	3	1	3	2	2	1	0	0	0	0	0	3	D	830	3
1804	1	1	2	2	3	2	2	1	2	1	0	0	0	0	0	3	D	843	3
1805	2	3	3	2	2	3		1	2	1	0	0	0	0	0	1	D	305	3
1806	1	2	2	2	3	3	3	1	2	1	0	0	0	0	0	3	B	67	1	1
1807	2	2	3	1	3	2		1	2	0	0	1	1	0	0	2	D	664	3
1808	2	2	2	2	3	2	3	1	2	1	0	0	0	0	0	3	B	88	1	1
1809	1	2	3	2	3	2	3	1	2	1	0	0	0	0	0	2	E	465	2
1810	1	2	2	1	3	4	1	1	2	1	0	0	0	0	0	3	D	747	3
1811	2	2	2	2	3	3	1	1	1	1	0	0	0	0	0	3	D	755	3
1812	2	2	3	2	3	2	3	1	2	1	0	0	0	0	0	2	D	634	3
1813		3	4	1	2	4	4	1	2	1	0	0	0	0	0	1	C	34	1	1
1816	2	3	3	1	3	2	3	1	2	1	0	0	0	0	0	1	D	312	3
1817		2	2	1	2	2	2	2	1	0	1	1	0	0	0	3	E	532	2
1818	1	2	3	1	2	2	1	1	2	0	0	1	0	0	0	2	B	187	1	2
1819	2	2	3	1	3	1	1	1	2	0	1	1	0	0	0	2	B	207	1	2
1820	2	2	3	1	3	2	3	2	2	0	0	1	0	0	0	2	E	439	2
1821	1	2	2	2	2	3	3	1	2	1	0	0	0	0	0	3	E	361	2
1822	2	3	3	1	2	4	3	1	2	1	0	0	0	0	0	1	E	164	2
1823	1	1	1	1	1	4	3	2	2	1	0	0	0	0	0	3	E	483	2
1824	2	2	3	2	2	2	1	1	2	0	0	0	0	0	0	2	C	75	1	1
1825	1	2	3	1	3	3	2	2	2	0	0	0	0	0	0	2	D	601	3
1827	1	3		1	2	1	1	2	2	0	0	0	0	0	0	1	E	248	2
1828	2	2	2	2	3	3	2	1	2	1	0	0	0	0	0	3	E	470	2
1829	2	2	3	2	2	2	3	2	2	1	0	0	0	0	0	2	B	201	1	2
1830	2	2	3	2	3	2	3	1	2	1	0	0	0	0	0	2	D	676	3
1831	2	3	2	1	3	2	3	1	2	0	0	1	0	0	0	1	D	311	3
1832	2	2	2	1	3	1	3	1	2	0	0	1	0	0	0	3	C	165	1	2
1833	2	2	3	1		2	3	1	2	0	1	0	0	0	0	2	E	508	2
1834	2	3	3	2	2	2	3	1	2	1	0	0	0	0	0	1	E	143	2
1835	2	2	2	2	2	2	2	2	3	0	0	0	0	0	1	3	E	576	2
1836	1	2	1	1	3	5	3	2	2	1	0	0	0	0	0	3	E	304	2
1837	2	2	2	2	3	2	3	1	1	1	0	0	0	0	0	3	C	196	1	2
1838	2	1	4	1	3	3	2	1	2	1	0	0	0	0	0	2	C	58	1	1
1840	1	2	3	2	3	2	3	2	2	0	0	1	0	0	0	2	B	266	1	2
1841	2	2	2	1	3	2	3	1	2	1	0	0	0	0	0	3	D	770	3
1842	2	2	2	1	2	4	1	2	2	1	0	0	0	0	0	3	E	369	2
1843	2	2	3	1	3	2	1	1	2	0	0	1	0	0	0	2	D	710	3
1844	1	2	2	2	2	1	3	2	2	1	0	0	0	0	0	3	E	517	2
1845	2	1	3	1	3	2	3	1	2	0	0	1	0	0	0	2	D	848	3
1846	1	2	3	2	2	2	2	2	2	1	0	0	0	0	0	2	E	544	2
1847	1	2	2	1	2	3		2	2	1	0	0	0	0	0	3	B	102	1	1
1849	2	2	2	2	2	2	3	1	2	1	0	0	0	0	0	3	D	868	3
1850	2	3	4	1	3	4	2	2	2	1	0	0	0	0	0	1	D	404	3
1851	1	2	2	2	2	3	4	2	2	1	0	0	0	0	0	3	B	130	1	1
1852	2	2	3	2	2	2	1	1	1	1	0	0	0	0	0	2	E	550	2
1853	2	2	3	1	2	4	1	2	2	1	0	0	0	0	0	2	D	779	3
1854	1	2	2	2	3	2	3	1	2	1	0	0	0	0	0	3	D	765	3
1856		2	3	1	2	1	3	1	2	1	0	0	0	0	0	2	E	536	2
1857	1	2	2	1	3	4	3	1	2	0	0	1	0	0	0	3	E	557	2
1858	1	1	2	1	3	1	2	2	2	1	0	0	0	0	0	3	D	677	3
1859	2	1	2		3	2	3	1	2	1	0	0	0	0	0	3	B	65	1	1
1860	2	3	3	2	3	2	2	1	2	1	0	0	0	0	0	1	D	347	3
1861	2	2	3	2	3	1		1	2	0	0	0	0	0	1	2	D	750	3
1862	2	3	3	2	3	2	3	1	2	1	0	0	0	0	0	1	E	166	2
1863	1	2	3	1	3	2	2	1	2	0	0	1	0	0	0	2	E	399	2
1864	2	2	2	1	2	2	2	1	2	1	0	0	0	0	0	3	D	778	3
1865	2	2	3	1	3	1	2	2	2	0	1	0	0	0	0	2	B	264	1	2
1866	2	2	3	2	3	3	2	2	2	1	0	0	0	0	0	2	E	400	2
1867	2	2	3	2	3	2	3	1	2	1	0	0	0	0	0	2	D	613	3
1868	2	2	2	2	3	2	2	2	2	0	0	1	0	0	0	3	B	70	1	1
1869	2	1	1	1	3	3	3	1	2	0	0	1	0	0	0	3	D	869	3
1870	1	2	1	2	2	2	1	2	2	1	0	0	0	0	0	3	D	859	3
1871	1	3	2	2	3	3	4	1	2	1	0	0	0	0	0	1	E	171	2
1872	1	2	3	2	2	2	3	2	2	1	0	0	0	0	0	2	E	307	2
1873		3	3	2	3	2	3	1	2	0	1	0	0	0	0	1	D	286	3
1875	2	2	3	1	3			1	2	1	0	0	0	0	0	2	C	27	1	1
1877	2	2	3	1	1		1	2	2	1	0	0	0	0	0	2	E	425	2
1878	2	2	3	1	3	2	3	1	2	0	1	1	0	0	0	2	B	166	1	2
1879	1	1	1	2	3	2	3	2	2	1	0	0	0	0	0	3	E	409	2
1880	2	3	3	2	3	2	3	1	2	1	0	0	0	0	0	1	D	362	3
1882	2	2	4	2	3	2	3	1	2	0	0	1	0	0	0	2	E	558	2
1883	1	2	3	2	2	2	2	1	2	0	0	1	0	0	0	2	D	704	3
1884	1	2	2	2	3	3	2	1	2	0	0	1	0	0	0	3	B	7	1	1
1885	1	3	3	2	3	2	3	2	2	1	0	0	0	0	0	1	C	3	1	1
1886	1	2	2	2	3	2	3	1	2	1	0	0	0	0	0	3	E	482	2
1887	2	1	3	2	3	2	1	2	2	1	0	0	0	0	0	2	E	485	2
1888	1	2	3	1	2	2	3	2	2	1	0	0	0	0	0	2	C	120	1	1
1889	1	2	4		3	2	3	1	2	1	0	0	0	0	0	2	D	831	3
1890	2	3	3	1	2	1		2	3	1	0	0	0	0	0	1	E	147	2
1891	1	3	3	2	3	2	2	1	2	1	0	0	0	0	0	1	E	186	2
1892	2	3	3	2	3	3	3	1	2	1	0	0	0	0	0	1	D	403	3
1894	2	2	3	2	2	2	2	1	2	0	0	1	0	0	0	2	B	154	1	2
1895	2	1	3	1	2	1	3	2	2	1	0	0	0	0	0	2	E	475	2
1896	1	1	1	2	3	2	3	2	2	1	0	0	0	0	0	3	D	716	3
1897	1	2	3	2	3				2	1	0	0	0	0	0	2	D	726	3
1898	1	2	2	1	3	1	3	1	2	1	0	0	0	0	0	3	B	37	1	1
1899	1	2	3	2	2	2		2	2	0	0	1	0	0	0	2	B	241	1	2
1901	1	2	2	2	2	3	3	1	2	1	0	0	0	0	0	3	E	439	2
1902	2	3	3	1	3	4	3	2	1	0	1	0	0	0	0	1	D	396	3
1903	2	3	2	1	3	2	2	1	2	0	0	1	0	0	0	1	A	82	1	2
1904	1	2	3	2	3	2	3	1	2	0	0	1	0	0	0	2	B	222	1	2
1905	2	2	3	1	1	2	2	1	2	1	0	0	0	0	0	2	E	294	2
1906	1	2	3	1	2	1	2	2	2	0	0	0	0	0	0	2	D	770	3
1907		3		1	3	4	4	1	2	1	0	0	0	0	0	1	A	140	1	2
1908	2	3	4	1	3	2	3	1	2	1	0	0	0	0	0	1	E	279	2
1909	1	2	2	2	2	3	3	1	1	1	0	0	0	0	0	3	C	260	1	2
1910	1	2	3	2	3	2	3	1	2	1	0	0	0	0	0	2	E	366	2
1911		3	3	2	3	2	3	1	2	1	0	0	0	0	0	1	D	353	3
1912	1	1	2	2	3	2	1	1	2	1	0	0	0	0	0	3	D	714	3
1913	2	2	4	2	3	2	1	1	1	0	1	1	0	0	0	2	B	231	1	2
1914	2	3	3	1	1	2	3	2	2	1	0	0	0	0	0	1	A	98	1	2
1915	1	1	1	2	2	2	3	1	2	1	0	0	0	0	0	3	B	17	1	1
1916	2	3	3	1	3	2	3	1	2	0	0	1	0	0	0	1	C	52	1	1
1917	2	2	4	1	3	1	3	1	2	0	1	1	0	0	0	2	E	557	2
1918	1	1	2	2	2	2	3	2	2	1	0	0	0	0	0	3	D	787	3
1919	2	3	3	1	2	3	2	1	1	0	0	1	0	0	0	1	C	38	1	1
1920	2	2	3	2	2	2	1	1	2	1	0	0	0	0	0	2	E	318	2
1921	1	2	2	2	2	2	3	1	2	1	0	0	0	0	0	3	B	92	1	1
1922	1	1	1	2	2	1	1	2	2	1	0	0	0	0	0	3	D	709	3
1923	2	2	2	2	2	2	2	1	2	1	0	0	0	0	0	3	E	394	2
1924	2	2	2	1	3	1	2	2	2	1	0	0	0	0	0	3	B	83	1	1
1925	2	2	3	1	3	2	2	2	2	1	0	0	0	0	0	2	D	603	3
1926	1	2	2	2	3	1	3	1	2	1	0	0	0	0	0	3	E	338	2
1929	1	1	2	1	3	5	2	1	2	1	0	0	0	0	0	3	D	644	3
1930	1	2	2	2	2	1	2	1	2	1	0	0	0	0	0	3	B	16	1	1
1931	2	2	3	2	3	1	2	1		0	1	1	0	0	0	2	C	77	1	1
1932	2	2	2	2	3			2	2	1	0	0	0	0	0	3	E	298	2
1933	2	1	1	2	3	2	3	1	2	1	0	0	0	0	0	3	E	337	2
1935	2	1	1	2	3	2	3	1	2	1	0	0	0	0	0	3	B	87	1	1
1938	1	2	3	2	3	2	3	1	2	1	0	0	0	0	0	2	B	150	1	2
1939	1	1	2		3	2		2	2	1	0	0	0	0	0	3	D	684	3
1940	2	3	4	1	3	1	3	1		0	0	1	0	0	0	1	D	340	3
1941	2	2	2	2	3	2	3	1	2	0	0	0	0	1	0	3	E	445	2
1942	1	3		1	3	2	2	1	2	1	0	0	0	0	0	1	A	84	1	2
1943		3		2	2	2	1	1	2	1	0	0	0	0	0	1	D	411	3
1944	2	3	3	2	2	3	3	2	2	1	0	0	0	0	0	1	D	368	3
1945	2	2	1	2	3	1	1	2	2	1	0	0	0	0	0	3	B	128	1	1
1946	2	3	3	2	3	2	3	1	2	0	0	1	0	0	0	1	A	141	1	2
1947	2	2	2	2	2	2	2	1	2	0	0	1	0	0	0	3	D	823	3
1948	1	3	2	1	3	4	4	2	2	0	0	1	0	0	0	1	D	345	3
1949	2	2	4	2	3	2	1	1	2	0	1	1	0	0	0	2	A	20	1	1
1950	1	2	2	2	2	2	3	2	2	1	0	0	0	0	0	3	D	834	3
1951	2	2	1	2	2	2	3	2	2	1	0	0	0	0	0	3	C	199	1	2
1953	2	2	4		3	2	2	1	2	0	1	0	0	0	0	2	C	55	1	1
1955	2	1	2	1	3	4	2	1	2	1	0	0	0	0	0	3	E	549	2
1956	2	3	2	2	3	3	2	2	2	1	0	0	0	0	0	1	D	352	3
1957	2	2	2	2	3	2	3	1	2	1	0	0	0	0	0	3	E	423	2
1958	1	2	2	1	3	1		1	2	1	0	0	0	0	0	3	B	54	1	1
1959	2	2	3	2	3	1	2	1	2	1	0	0	0	0	0	2	D	842	3
1960	2	2	3	2	3	2	3	2	2	1	0	1	0	0	0	2	C	9	1	1
1961	2	2	3	1	3	4	3	1	2	0	0	0	0	0	0	2	D	798	3
1962	2	3	3	2	2	3	2	1	2	1	0	0	0	0	0	1	D	341	3
1963		1	1	1	3	2	5	1	1	0	0	1	0	0	0	3	D	630	3
1964	2	2	3	1	3	1	3	1	3	1	0	0	0	0	0	2	D	567	3
1965	2	1	1	1	3	2	3	1	2	1	0	0	0	0	0	3	C	178	1	2
1966	2	1	1	2	3	2	3	1	2	1	0	0	0	0	0	3	D	808	3
1967	1	3	3	2	3	1	3	2	2	1	0	0	0	0	0	1	C	28	1	1
1968	2	2	3	1	3	3	1	1	2	1	0	0	0	0	0	2	C	29	1	1
1969	1	2	2	2	3	2	2	1	2	0	0	1	0	0	0	3	D	647	3
1970	1	2	3	1	2	2	3	2	2	1	0	0	0	0	0	2	B	229	1	2
1971	1	2	2	1	2	2	3	2	2	1	0	0	0	0	0	3	D	670	3
1972	2	2	3	1	3	2	2	1	2	1	0	0	0	0	0	2	D	632	3
1973	2	3	4	1	3	1	3	1	2	1	0	0	0	0	0	1	D	407	3
1974	1	2	3	2	3	3	3	1	1	1	0	0	0	0	0	2	D	732	3
1975	2	3	4	2	3	3	4	1	2	0	0	1	0	0	0	1	C	21	1	1
1976	1	2	2	2	2	2	3	1	2	1	0	1	0	0	0	3	D	718	3
1978	1	1	1	2	1	2	3	2	1	1	0	0	0	0	0	3	D	751	3
1979	2	2	1	2	3	2	3	1	2	1	0	0	0	0	0	3	D	703	3
1980	1	1	1	2	3	1	3	1	2	1	0	0	0	0	0	3	C	159	1	2
1981	2	2	3	1	2	4	3	2	2	0	0	1	0	0	0	2	E	409	2
1982	1	2	2	1	2	4	4	1	2	0	0	1	0	0	0	3	C	153	1	2
1983	2	3	2	1	3	4	3	2	2	1	0	0	0	0	0	1	D	355	3
1984	2	2	2	2	3	2	3	1	2	1	0	0	0	0	0	3	D	812	3
1985	1	1	2	1	3	2	3	1	2	1	0	0	0	0	0	3	B	46	1	1
1987	1	2	2	1	3	2	2	1	2	1	0	0	0	0	0	3	E	339	2
1988	1	2	3	2	3	2	3	1	2	1	0	0	0	0	0	2	D	658	3
1989	2	3	4	1	3	2	2	1	1	0	1	0	0	1	0	1	E	256	2
1990	2	2	2	1	3	2	3	1	2	1	0	0	0	0	0	3	E	469	2
1991	2	2	3	2	3	3	2	1	1	1	0	0	0	0	0	2	D	670	3
1992	2	3	3	2	3	1	2	2	2	0	0	1	0	0	0	1	E	231	2
1993	2	2	2	2	3	2	3	1	2	1	0	0	0	0	0	3	B	32	1	1
1995	1	2	2	2	2	3	3	1	2	1	0	0	0	0	0	3	E	462	2
1997	1	2	3	1	3	2	1	1	2	1	0	0	0	0	0	2	E	393	2
1998	2	3	4	2	3	3	3	1	1	1	0	0	0	0	0	1	D	297	3
1999	2	2	3	2	3	1	1	1	1	0	1	0	0	0	0	2	D	787	3
2000	1	3		1	3	2	2	1	2	0	0	1	0	0	0	1	C	40	1	1
2001	2	2	2	2	2	3	3	2	2	1	0	0	0	0	0	3	B	94	1	1
2002	2	2	2	1	3			1	1	1	0	0	0	0	0	3	E	402	2
2004	2	2	3	2	3	3	3	2	2	1	0	0	0	0	0	2	B	165	1	2
2005	1	2	2	1	3	1	3	2	1	1	0	0	0	0	0	3	E	562	2
2007	2	2	3	1	3	2	3	1	2	0	1	0	0	0	0	2	D	736	3
2009	2	2	3	2	3	3	2	1	2	0	0	1	0	0	0	2	E	563	2
2010	2	2	3	2	3	2	3	2	2	1	0	0	0	0	0	2	E	332	2
2011	2	2	2	2	2	3	2	2	2	1	0	0	0	0	0	3	D	851	3
2013	1	2	3	2	3	3	4	2	1	0	0	1	0	0	0	2	E	343	2
2014	1	2	4	2	3	1	2	1	1	1	0	0	0	0	0	2	E	461	2
2015	1	1	2	1	3	4	3	1	2	1	0	0	0	0	0	3	D	825	3
2016	1	2	3	2	3	2	2	1	2	1	0	0	0	0	0	2	D	663	3
2017	2	2	3	1	2	4	2	2	2	1	0	0	0	0	0	2	E	448	2
2018	2	2	3	1	3	3	3	1		0	0	1	0	0	0	2	B	189	1	2
2019		1	4	2	3	2	1	1	2	0	0	0	0	1	0	2	E	376	2
2020	1	2	3	1	3	2	4	1		1	0	0	0	0	0	2	B	258	1	2
2022	2	3	2	2	3	2	4	1	2	0	0	1	0	0	0	1	E	162	2
2023	1	1	3	2	3	2	2	2	2	0	1	1	0	0	0	2	E	349	2
2024	2	2	3	1	3	1	3	1	1	0	0	0	0	1	0	2	C	56	1	1
2025	2	2	3	1	1		1	1	2	0	0	1	0	0	0	2	B	265	1	2
2026	1	1	2	2	3	2	3	2	2	1	0	0	0	0	0	3	E	551	2
2027	2	2	3	1	3	4	3	1	2	0	1	1	0	0	0	2	E	521	2
2028	2	2	2	2	3	4	5	1	1	0	0	1	0	0	0	3	B	55	1	1
2029	2	3	3	1	1	4	3	1	2	0	0	1	0	0	0	1	D	287	3
2030	2	2	2	2	2	2	3	1	2	1	0	0	0	0	0	3	E	477	2
2031	1	2	3	2	3	2	2	1	2	0	0	1	0	0	0	2	E	503	2
2033	2	1	2	1	3	2	1	1	2	1	0	0	0	0	0	3	C	148	1	2
2034	2	2	3	2	3	2	3	1	2	1	0	0	0	0	0	2	D	718	3
2035	1	1	1	1	3	2	3	1	2	1	0	0	0	0	0	3	D	715	3
2036	2	2	2	2	3	2	3	1	2	0	0	0	0	1	0	3	D	749	3
2038	2	1	1	2	2	4	3	1	2	1	0	0	0	0	0	3	E	537	2
2039	2	3	3	1	3	2	2	1		0	0	1	0	0	0	1	A	76	1	2
2040	2	2	2	2	3			1	2	1	0	0	0	0	0	3	D	797	3
2041	1	2	3	1	2	2	4	1	2	1	0	0	0	0	0	2	D	589	3
2043	1	3	1	1	2	2	1	1	2	0	0	1	0	0	0	1	D	386	3
2044	2	2	3	2	3	1		2	2	0	0	0	0	1	0	2	B	282	1	2
2045	1	1	2	2	2	4	3	1	2	1	0	0	0	0	0	3	C	288	1	2
2046	2	2	2	1	3	4	3	1	2	0	0	1	0	0	0	3	E	491	2
2047	1	1	2	2	2	2	2	1	1	1	0	0	0	0	0	3	E	528	2
2048	1	2	2	1	2	2	2	1	2	0	0	1	0	0	0	3	E	379	2
2049	1	2	2	1	2	4	1	2	2	1	0	0	0	0	0	3	E	555	2
2050	2	3	3	2	2	3	3	2	2	1	0	0	0	0	0	1	A	117	1	2
2051	1	2	2	1	2	2	1	1	2	0	0	1	0	0	0	3	E	381	2
2053	2	3	3	1	3	2	2	1	2	1	0	0	0	0	0	1	D	374	3
2054	2	2	3	1	3	2	2	1	2	1	0	0	0	0	0	2	D	693	3
2055	1	2	2	1	3	4	3	1	2	1	0	0	0	0	0	3	E	317	2
2056		2	3	2	3	1	2	1	2	1	0	0	0	0	0	2	E	326	2
2057	2	2	3	1	3	2	3	1	2	0	0	1	0	0	0	2	B	271	1	2
2058	1	1	1	1	3	2	2	1	2	1	0	0	0	0	0	3	D	662	3
2059	1	2	2	2	3	3	3	1	2	1	0	0	0	0	0	3	E	533	2
2060	1	2	3	1	3	2	3	1	1	0	0	1	0	0	0	2	E	300	2
2061	2	2	2	1	3	2	3	1	2	0	1	1	0	0	0	3	D	763	3
2062	1	2	3	1	2	2	2	1	1	1	0	0	0	0	0	2	C	91	1	1
2063	1	1	1	1	2		3	2	2	0	0	1	0	0	0	3	B	110	1	1
2064	1	2	2	1	3	2	3	1	2	1	0	0	0	0	0	3	D	639	3
2065	2	2	3	2	3	3	2	1	2	0	0	1	0	0	0	2	D	684	3
2066	2	2	3	2	3	1	3	2	2	1	0	0	0	0	0	2	E	450	2
2067	2	2	2	2	3	3	3	1	2	1	0	0	0	0	0	3	B	27	1	1
2068	1	2	3	1	1	4	3	1	1	1	0	0	0	0	0	2	D	648	3
2070	1	1	1	1	3	1	2	1	2	1	0	0	0	0	0	3	E	526	2
2071	2	3		2	3	2	4	1	2	0	0	1	0	0	0	1	D	375	3
2072	2	2	3	2	3	3	4	2	2	1	0	0	0	0	0	2	C	43	1	1
2073	1	2	2	1	3	2	2	1	2	1	0	0	0	0	0	3	D	694	3
2075	1	2	3	2	1	2	4	1	2	1	0	0	0	0	0	2	E	495	2
2076		2	2	1	2	1	3	2	2	1	0	0	0	0	0	3	E	353	2
2077	2	2	2	2	3	2	3	1	2	1	0	0	0	0	0	3	E	320	2
2078	1	1	2	2	3	1	2	1	2	1	0	0	0	0	0	3	E	388	2
2079	1	2	3	1	3	1	1	2	2	1	0	0	0	0	0	2	C	79	1	1
2080	2	2	3	2	3	3	3	1	2	0	0	1	0	0	0	2	C	2	1	1
2081	1	2	2	2	3	2	3	1	2	1	0	0	0	0	0	3	D	678	3
2082	1	2	2	1	2	1	5	1	2	0	0	1	0	0	0	3	B	6	1	1
2084	2	2	3	2	3	5	3	1	1	1	0	0	0	0	0	2	E	470	2
2085	2	2	2	1	2	2	1	1	1	1	0	0	0	0	0	3	B	106	1	1
2087	2	2	3	1	3	4	3	1	2	1	0	0	0	0	0	2	B	226	1	2
2088	1	2	2	1	3	1	2	1	2	1	0	0	0	0	0	3	D	654	3
2089	1	2	3	2	1	2	3	1	2	1	0	0	0	0	0	2	C	10	1	1
2090	1	1	3	2	3	3	3	1	2	0	0	1	0	0	0	2	C	52	1	1
2091	2	2	3	2	1	2	1	2	2	1	0	0	0	0	0	2	D	655	3
2092	1	2	2	2	3	2	3	2	2	1	0	0	0	0	0	3	E	122	1	1
2093		2	2	2	3	1	1	2	2	1	0	0	0	0	0	3	E	560	2
2094	1	2	4	2	1	3	2	2	2	0	0	1	0	0	0	2	D	568	3
2095	2	2	2	2	3	2	2	1	2	0	0	1	0	0	0	3	D	757	3
2097	2	2	3	1	3	2	3	1	2	1	0	0	0	0	0	2	D	674	3
2098	2	2	2	2	1	2	3	2	2	1	0	0	0	0	0	3	E	410	2
2099	1	3	3	2	3	2	2	2	2	1	0	0	0	0	0	1	E	187	2
2100	2	2	3	2	2	2	2	1	2	1	0	0	0	0	0	2	D	791	3
2101	1	2	2	1	3	4	3	2	2	1	0	0	0	0	0	3	E	392	2
2102	2	2	3	2	3	2	3	1	2	1	0	0	0	0	0	2	C	84	1	1
2104	1	1	1	2	2	2	1	2	2	1	0	0	0	0	0	3	C	195	1	2
2105	2	3	4	2	3	2	3	1	1	0	1	0	0	0	0	1	D	331	3
2106	2	3	2	2	3	2	2	1	2	0	0	1	0	0	0	1	A	125	1	2
2107	1	3	3	1	2	2	4	1	2	1	0	0	0	0	0	1	D	370	3
2108	2	2	3	1	2	2	1	2	2	1	0	0	0	0	0	2	D	777	3
2109	2	2	2	1	3	2	2	1	2	1	0	0	0	0	0	3	E	554	2
2110	1	2	2	2	2	2	3	2	2	1	0	0	0	0	0	3	C	241	1	2
2111	2	3	4	2	3	2	1	2	2	0	0	0	0	1	0	1	C	60	1	1
2112	1	3	3	2	3	1	2	2	2	1	0	0	0	0	0	1	A	134	1	2
2113	1	3	2	2	3	2	2	2	2	0	0	1	0	0	0	1	A	131	1	2
2114	2	2	3	1	3	2	3	1	2	0	0	1	0	0	0	2	D	571	3
2115	1	1	1	1	3	2		1	2	0	0	1	0	0	0	3	D	795	3
2116	1	2	3	2	3	1	1		2	0	0	1	0	0	0	2	D	668	3
2117	1	2	2	2	3	2	5	2	2	1	0	0	0	0	0	3	E	575	2
2118	2	2	2	2	3	1	4	1	2	1	0	0	0	0	0	3	D	717	3
2119	2	3	3	2	3	3	5	1	2	1	0	0	0	0	0	1	C	56	1	1
2120	2	3	3	1	3	2	3	1	2	1	0	0	0	0	0	1	E	242	2
2121	2	2	3	2	3	2	4	1	2	0	0	1	0	0	0	2	C	46	1	1
2123	1	1	1	2	2	2	1	2	2	1	0	0	0	0	0	3	E	366	2
2124	2	2	3	2	2	2	3	2	1	1	0	0	0	0	0	2	E	472	2
2125	1	1	2	1	2	2		2	2	1	0	0	0	0	0	3	C	280	1	2
2126	2	2	3	2	3	2	3	1	2	1	0	0	0	0	0	2	C	26	1	1
2127	2	2	4	1	3	4	3	1	2	1	0	0	0	0	0	2	D	794	3
2131	1	2	1	1	3	2	3	2	2	0	0	1	0	0	0	3	C	220	1	2
2132	1	2	2	1	1	2		2	2	0	0	1	0	0	0	3	E	569	2
2133	1	1	2	2	3	2	3	1	2	1	0	0	0	0	0	3	B	125	1	1
2134	1	2	3	2	2	3	3	1	2	0	0	1	0	0	0	2	E	474	2
2135	1	2	2	2	2	2	2	1	2	1	0	0	0	0	0	3	D	839	3
2136	1	2	2	1	2	1	2	1	2	1	0	0	0	0	0	3	C	237	1	2
2137	1	2	3	2	3	3	3	1	2	0	0	1	0	0	0	2	C	110	1	1
2138	2	3	2	1	3	4	3	1	2	1	0	0	0	0	0	1	C	23	1	1
2141	1	2	2	1	2	2	1	2	2	1	0	0	0	0	0	3	E	507	2
2142	1	2	1	2	3	1	2	1	2	1	0	0	0	0	0	3	D	867	3
2143	2	2	3	2	3	2	2	2	2	1	0	0	0	0	0	2	C	23	1	1
2144	2	1	1	1	3	1	2	2		0	1	0	0	0	0	3	E	574	2
2145	2	2	2	1	3	4	3	1	2	0	0	1	0	0	0	3	E	383	2
2146	1	2	2	2	2	2	1	1	2	1	0	0	0	0	0	3	B	52	1	1
2147	1	2	2	2	3	2	3	1	2	1	0	0	0	0	0	3	D	735	3
2148	2	3		2	2	2	3	1	2	1	0	0	0	0	0	1	C	27	1	1
2149	1	2	2	2	3	4	4	1	2	1	0	0	0	0	0	3	E	374	2
2150	1	2	3	1	2	2	1	2	2	1	0	0	0	0	0	2	E	308	2
2151	2	3	3	2	2	3	3	2	2	1	0	0	0	0	0	1	E	180	2
2152	2	2	2	1	3	2	2	1	1	1	0	0	0	0	0	3	D	680	3
2153	1	2	2	1	3	1	2	1	2	1	0	0	0	0	0	3	D	608	3
2154	2	2	3	2	2	2	2	1	2	1	0	0	0	0	0	2	E	350	2
2155	2	3	3	2	3	5	2	2	2	0	1	0	0	0	0	1	E	255	2
2156	2	2	3	2	2	3	3	1	2	0	0	1	0	0	0	2	B	163	1	2
2157		3	3	1	3			1	2	1	0	0	0	0	0	1	A	104	1	2
2161	1	3	1	2	2	2	2	1	2	0	0	1	0	0	0	1	E	182	2
2162	1	2	2	2	3	2	3	1	2	0	0	1	0	0	0	3	D	854	3
2164	1	3	3	2	2	4	3	1		0	0	0	0	0	0	1	A	122	1	2
2165	1	2	2	2	1	3	2	1	2	1	0	0	0	0	0	3	D	609	3
2166	1	2	2	2	2	3	2	1	2	1	0	0	0	0	0	3	E	370	2
2167	1	3	2	1	2	2	2	1	2	1	0	0	0	0	0	1	C	36	1	1
2168	2	1	2	1	3	2	3	1	2	0	0	0	0	1	0	3	C	172	1	2
2169	1	1	2	1	2	2	2	1	1	1	0	0	0	0	0	3	E	529	2
2170	1	2	3	2	2	3	2	1	2	1	0	0	0	0	0	2	D	707	3
2171	2	2	1	1	3	2	2	1	2	0	0	1	0	0	0	3	C	244	1	2
2172	1	2	3	1	3	3	3	1	2	1	0	0	0	0	0	2	E	360	2
2173	2	2	2	2	3	3	3	1	2	1	0	0	0	0	0	3	E	355	2
2174	1	2	3	1	2	2	3	1	2	1	0	0	0	0	0	2	E	329	2
2176	2	3	3	2	3	3	3	1	1	0	1	1	0	0	0	1	A	99	1	2
2177	2	2	2	1	3	1	3	1	2	0	1	0	0	0	0	3	D	769	3
2178	1	2	1	1	2	1	1	1	2	0	0	1	0	0	0	3	C	227	1	2
2179	2	2	3	2	3	1	2	1	1	1	0	0	0	0	0	2	D	814	3
2180	1	2	2	1	3	1	3	1	2	1	0	0	0	0	0	3	D	863	3
2181	1	2	2	2	2	3	5	1	2	1	0	0	0	0	0	3	E	572	2
2182	1	2	3	1	2	1	1	1	2	1	0	0	0	0	0	2	E	540	2
2183	2	2	4	2	3	3	4	1	2	1	0	0	0	0	0	2	E	453	2
2184	1	1	2		2	2		1	2	1	0	0	0	0	0	3	C	274	1	2
2185	1	2	3	2	3	2	3	2	2	1	0	0	0	0	0	2	C	103	1	1
2186	2	2	2	2	2	2	3	1	2	1	0	0	0	0	0	3	C	192	1	2
2187	2	3	3	1	3	2	2	1	2	1	0	0	0	0	0	1	D	372	3
2189	1	2	1	2	3	2		1	1	1	0	0	0	0	0	3	B	58	1	1
2191	1	2	2	1	2	2	2	2	1	0	0	1	0	0	0	3	D	815	3
2192	2	2	2	2	3	1	3	1	2	1	0	0	0	0	0	3	C	253	1	2
2193	2	2	1	2	3	2	4	2	2	1	0	0	0	0	0	3	D	604	3
2194	2	2	3	2	3	3	2	2	2	1	0	0	0	0	0	2	D	611	3
2195	2	2	3	2	3		2	1	2	1	0	0	0	0	0	2	E	561	2
2197	1	1	3	1	3	1	3	1	2	0	0	1	0	1	0	2	D	700	3
2198	1	2	2	1	2	1	1	1	2	0	0	1	0	0	0	3	B	116	1	1
2201	2	2	3	2	3	1	3	2	1	0	1	1	0	1	0	2	D	797	3
2203	1	2	3	2	1	2	4	1	2	1	0	0	0	0	0	2	C	3	1	1
2204	1	2	3	1	3	4	2	1	2	0	0	1	0	0	0	2	B	221	1	2
2205	2	2	3	2	3	4	2	2	2	0	0	1	0	0	0	2	D	649	3
2207	1	2	3	2	3	3	3	1	2	1	0	0	0	0	0	2	D	641	3
2208	1	1	2	2	3			1	2	1	0	0	0	0	0	3	D	777	3
2209	1	1	1	2	3	2	3	2	2	1	0	0	0	0	0	3	B	59	1	1
2210	2	2	3	2	2	3	3	2	2	1	0	0	0	0	0	2	D	623	3
2211	1	2	3	1	3	3	3	2	2	1	0	0	0	0	0	2	D	808	3
2212	2	2	3	1	2	2	2	1	2	1	0	0	0	0	0	2	D	741	3
2213	1	1	2	1	2	2	1	2	2	1	0	0	0	0	0	3	E	561	2
2214	1	3	4	1	3	3	3	1	2	1	0	0	0	0	0	1	E	240	2
2215	2	1	2	1	3	1	2	1	1	1	0	0	0	0	0	3	C	208	1	2
2217		2	2	2	3	1	3	1	2	0	0	1	0	0	0	3	E	382	2
2218	2	2	1	2	3	2	3	1	2	1	0	0	0	0	0	3	D	586	3
2220	1	2	2	2	3	2	3	1	2	1	0	0	0	0	0	3	E	457	2
2222	1	2	2	1	3	2	3	1	2	0	0	1	0	0	0	3	E	468	2
2223	2	2	3	1	3	2	1	1	1	1	0	0	0	0	0	2	D	756	3
2224	1	2	3	2	3	2	3	1	2	1	0	0	0	0	0	2	E	460	2
2225	2	3	4	1	3	2	1	1	2	0	0	1	0	0	0	1	E	216	2
2226	2	2	3	2	3	2	3	1	1	1	0	0	0	0	0	2	D	687	3
2227	2	2	3	1	2	2	2	1	2	0	0	1	0	0	0	2	E	288	2
2228	1	2	3	1	1	2		2	2	0	0	1	0	0	0	2	E	345	2
2229	2	3	2	2	2	4	2	2	2	1	0	0	0	0	0	1	A	77	1	2
2232	2	2	3	2	2	4	3	1	2	1	0	0	0	0	0	2	D	594	3
2234	2	2	3	1	2	4	1	1	2	1	0	0	0	0	0	2	C	60	1	1
2236	2	2	1	2	3	2	3	2	2	1	0	0	0	0	0	3	E	494	2
2237	1	3	2	1	2	2	2	1	2	1	0	0	0	0	0	1	E	247	2
2238	2	3	2	2	3	2	3	1	2	0	1	0	0	0	0	1	A	119	1	2
2239	2	2	2	2	2	3	3	1	2	1	0	0	0	0	0	3	D	845	3
2240	1	2	2	2	1	3	3	1	2	1	0	0	0	0	0	3	B	34	1	1
2241	1	2	2	1	3	1	1	2	2	0	0	1	0	0	0	3	C	263	1	2
2243	2	2	2	1	2	4	5	1	2	0	0	1	0	0	0	3	D	824	3
2244	2	2	3	1	3	2	1	2	2	0	0	1	0	0	0	2	D	572	3
2245	2	2	3	1	2	2	1	1	2	0	0	1	0	0	0	2	D	618	3
2246	1	2	3	1	2	2	1	1	2	1	0	0	0	0	0	2	E	559	2
2247	2	2	4	1	3		3	1	2	0	0	1	0	0	0	2	D	588	3
2248	2	2	3	2	3	5	3	2	2	0	0	1	0	0	0	2	D	739	3
2249	2	2	3	1	3	3	2	1	2	1	0	0	0	0	0	2	D	767	3
2251	2	2	2	2	2	2	3	1	2	1	0	0	0	0	0	3	D	743	3
2252	1	2	2	1	1	2	3	1	2	0	0	1	1	0	0	3	C	282	1	2
2253	2	2	2	2	2	3	3	1	2	1	0	0	0	0	0	3	D	837	3
2254	2	2	3	1		2	3	2	2	0	0	1	0	0	0	2	C	41	1	1
2255	2	2	2	2	3	2	3	1	2	1	0	0	0	0	0	3	C	226	1	2
2256	2	2	2	1	3	4	3	1	2	0	1	1	0	0	0	3	E	333	2
2257	1	2	3	1	2	1	3	1	2	0	0	1	0	0	0	2	D	605	3
2258	1	2	2	1	2		1	1	2	0	0	1	0	0	0	3	E	503	2
2259	1	2	2	2	3	2	2	1	2	1	0	0	0	0	0	3	D	620	3
2260	2	3	3	2	2	2	2	2	2	1	0	0	0	0	0	1	C	18	1	1
2262	2	2	2	1	3	2	2	1	2	1	0	0	0	0	0	3	C	213	1	2
2264	2	3	2	2	3	2	3	1	2	0	0	1	0	0	0	1	E	283	2
2265	2	2	3	2	2	2	2	2	2	1	0	1	0	0	0	2	D	769	3
2266	1	2	3	2	2	2	3	1	2	1	0	0	0	0	0	2	E	306	2
2267	1	2	3	2	3	2	3	1	2	1	0	0	0	0	0	2	E	292	2
2268	1	2	3	1	3	3	3	2	2	0	0	1	0	0	0	2	D	783	3
2269	1	2	2	2	2	4	2	1	2	0	0	1	0	0	0	3	E	305	2
2270	2	3	4	2	3	2		1	2	0	1	0	0	0	0	1	E	188	2
2273	1	2	3	2	1	2	2	2	2	1	0	0	0	0	0	2	B	205	1	2
2274	2	2	4	1	3	2		1	1	0	0	1	0	0	0	2	E	322	2
2276	2	2	3	1	1	4	4	1	2	1	0	0	0	0	0	2	D	637	3
2277	2	2	2	2	2	4	3	2	2	1	0	0	0	0	0	3	D	597	3
2278	2	3		2	1	3	3	2	2	1	0	0	0	0	0	1	C	51	1	1
2279		1	2	2	1	3	3	2	2	1	0	0	0	0	0	3	E	520	2
2280	2	2	2	2	3	1	2	1	2	1	0	0	0	0	0	3	D	861	3
2281	1	1	1	1	2	2	3	2	2	1	0	0	0	0	0	3	B	30	1	1
2282	1	1	1	2	3	2	2	1	2	1	0	0	0	0	0	3	D	803	3
2283	2	3	3	2	3	2	3	1	2	1	0	0	0	0	0	1	D	405	3
2284	2	2	3	1	1	1	1	2	2	1	0	0	0	0	0	2	C	127	1	1
2285	1	3	3	1	2	4	2	1	2	1	0	0	0	0	0	1	A	126	1	2
2286	2	2	3	2	2	2	1	2	2	0	0	1	0	0	0	2	D	790	3
2287	1	2	2	2	3	2	3	1	2	0	0	1	0	0	0	3	E	376	2
2288	2	2	2	2	3	5	3	1	2	1	0	0	0	0	0	3	B	77	1	1
2289	1	2	4	1	2	2	1	1		1	0	0	0	0	0	2	E	441	2
2290	1	3	2	2	3	2	3	1	2	0	0	1	0	0	0	1	D	364	3
2291	2	2	2		3	2	3	1	2	0	0	1	0	0	0	3	E	442	2
2292	2	3	3	2	2			1	2	1	0	0	0	0	0	1	A	85	1	2
2293	1	1	1	2	3	2	4	1	2	1	0	0	0	0	0	3	E	461	2
2294	1	1	2	1	3	3	3	1	2	0	1	0	0	0	0	3	E	478	2
2295	1	2	2	2	3	1	2	2	2	1	0	0	0	0	0	3	D	689	3
2296	1	2	3	1	2	3	4	1	2	1	0	0	0	0	0	2	E	556	2
2297	2	2	3	1	3	1	3	1	2	1	0	0	0	0	0	2	E	501	2
2298	2	3			3	2	3	1	1	0	0	0	0	0	1	1	C	7	1	1
2300	1	1	3	2	3	4	2	1	2	1	0	0	0	0	0	2	E	363	2
2301	1	3	3	2	3	4	3	1	2	1	0	0	0	0	0	1	D	412	3
2302	1	2	2	1	1	2	4	1	2	0	0	1	0	0	0	3	D	687	3
2303	1	1	2	1	3	2	3	1	2	1	0	0	0	0	0	3	D	760	3
2304		3		1	3	2	1	1	2	0	0	0	0	0	0	1	D	356	3
2305	2	2	2	1	2	2	2	2	2	1	0	0	0	0	0	3	D	710	3
2306	2	3	3	1	3	4	3	1	2	0	0	1	0	0	0	1	E	153	2
2307	2	2	2	1	1	3		2	2	1	0	0	0	0	0	3	E	425	2
2308	1	1	2	1	2	4		2	2	1	0	0	0	0	0	3	D	665	3
2309	2	3	3	2	2	2		1	1	1	0	0	0	0	0	1	E	220	2
2311	2	3	2	2		2		1		0	0	0	0	0	0	1	C	64	1	1
2312	1	1	3		1	3	3	2	2	1	0	0	0	0	0	2	D	644	3
2313	1	2	3	2	2	2		1	2	0	0	0	0	0	1	2	D	800	3
2314	1	1	1	1	3	2	3	1	2	1	0	0	0	0	0	3	C	209	1	2
2316	2	2	2	2	2	3	3	1	2	1	0	0	0	0	0	3	D	849	3
2317	1	2	3	2	2	2	3	1	2	1	0	0	0	0	0	2	C	30	1	1
2318	1	2	2	2	3	1	3	1	2	1	0	0	0	0	0	3	B	84	1	1
2319	2	3	3	1	3	1	3	2	2	1	0	0	0	0	0	1	E	190	2
2321	2	2	3	2	1	3	3	1	2	1	0	0	0	0	0	2	D	758	3
2322	2	2	2	2	2	3	5	1	2	1	0	0	0	0	0	3	D	864	3
2324	2	2	4	2	3	2	2	1	2	1	0	0	0	0	0	2	C	133	1	1
2325	1	1	2	2	3	2	3	2	2	1	0	0	0	0	0	3	E	340	2
2326	1	2	3	2	3	2	3	1	1	1	0	0	0	0	0	2	D	781	3
2327	1	2	3	2	3	1	1	1	2	1	0	0	0	0	0	2	D	760	3
2328	1	2	2	2	3		2	1	2	1	0	0	0	0	0	3	E	399	2
2329	2	3	3	1	3	1	3	1	2	0	1	0	0	0	0	1	E	214	2
2330	1	2	2	2	3	3	2	1	2	1	0	0	0	0	0	3	D	759	3
2331	2	2	3	2	2	2		2	2	0	0	1	0	0	0	2	E	386	2
2332	2	2	3	1	3	2	2	1	2	0	1	0	0	0	0	2	B	176	1	2
2333	2	3	3	1	3	4	2	2	2	1	0	0	0	0	0	1	E	169	2
2334	2	3	3	2	3	2	3	1	1	1	0	0	0	0	0	1	D	392	3
2335	1	2	3	2	2	2	2	1	2	1	0	0	0	0	0	2	B	278	1	2
2336	2	2	3	1	2	2	3	1	2	0	0	1	0	0	0	2	E	320	2
2337	2	2	3	2	1	3	2	1	2	1	0	0	0	0	0	2	E	455	2
2338		2	3	2	3	2	3	1	2	1	0	0	0	0	0	2	D	711	3
2339	2	3	3	1	3	2	3	1	2	1	0	0	0	0	0	1	E	203	2
2340	2	2	2	1	3	2	4	1	2	1	0	0	0	0	0	3	E	453	2
2341	1	2	3	2	3	2	3	2	2	1	0	0	0	0	0	2	E	483	2
2342	1	2	2	1	3	1	2	1	2	1	0	0	0	0	0	3	C	163	1	2
2343	2	2	3	2	2	3	3	2	2	0	0	1	0	0	0	2	E	537	2
2344	2	2	2	1	2	1	3	1	2	1	0	0	0	0	0	3	C	189	1	2
[truncated: 145 more rows]
